# Supplementary material for: Closing the Organofluorine Mass Balance in Marine Mammals Using Suspect Screening and Machine Learning-Based Quantification
Source: Environ Sci Technol. 2024 Jan 25;58(5):2458–67. doi: 10.1021/acs.est.3c07220 (PMC10851419; doi:10.1021/acs.est.3c07220)
Supplement: Supplementary file 2 — es3c07220_si_002.xlsx [file es3c07220_si_002.xlsx]

## Sheet: Table S4 Inclusion List
Structures	Class	Name	ID	Formula (neutral)	Molecular weight	m/z	PeakPolarity	Adduct	Charge State	Retention Time	Fragment 1	Fragment 2	Fragment 3	Fragment 4	SMILES	CAS	Literature
	X:3 FTCAs	X:3 FTCAs x=3	3:3 FTCA	C6F7O2H5	242.018	241.011	Negative	M-H	1	2.3	116.995	-			OC(=O)CCC(F)(F)C(F)(F)C(F)(F)F		Spaan-2020
	X:3 FTCAs	X:3 FTCAs x=4	4:3 FTCA	C7F9O2H5	292.015	291.007	Negative	M-H	1	2.8	166.992	-			FC(F)(CCC(=O)O)C(F)(F)C(F)(F)C(F)(F)F		Spaan-2020
	X:3 FTCAs	X:3 FTCAs x=5	5:3 FTCA	C8F11O2H5	342.012	341.004	Negative	M-H	1	3.3	216.989	236.994			OC(=O)CCC(F)(F)C(F)(F)C(F)(F)C(F)(F)C(F)(F)F		Spaan-2020
	X:3 FTCAs	X:3 FTCAs x=6	6:3 FTCA	C9F13O2H5	392.009	391.001	Negative	M-H	1	4	266.986	286.992			FC(F)(CCC(=O)O)C(F)(F)C(F)(F)C(F)(F)C(F)(F)C(F)(F)F		Spaan-2020
	X:3 FTCAs	X:3 FTCAs x=7	7:3 FTCA	C10F15O2H5	442.006	440.998	Negative	M-H	1	4.6	316.982	266.986	336.988		OC(=O)CCC(F)(F)C(F)(F)C(F)(F)C(F)(F)C(F)(F)C(F)(F)C(F)(F)F		Spaan-2020
	X:3 FTCAs	X:3 FTCAs x=8	8:3 FTCA	C11F17O2H5	492.002	490.995	Negative	M-H	1	5.2	366.979	316.982			FC(F)(CCC(=O)O)C(F)(F)C(F)(F)C(F)(F)C(F)(F)C(F)(F)C(F)(F)C(F)(F)F		Spaan-2020
	X:3 FTCAs	X:3 FTCAs x=9	9:3 FTCA	C12F19O2H5	541.999	540.991	Negative	M-H	1	5.7	416.976	366.979			FC(F)(CCC(=O)O)C(F)(F)C(F)(F)C(F)(F)C(F)(F)C(F)(F)C(F)(F)C(F)(F)C(F)(F)F		Spaan-2020
	X:3 FTCAs	X:3 FTCAs x=10	10:3 FTCA	C13F21O2H5	591.996	590.988	Negative	M-H	1	6.2	466.973	-			FC(F)(CCC(=O)O)C(F)(F)C(F)(F)C(F)(F)C(F)(F)C(F)(F)C(F)(F)C(F)(F)C(F)(F)C(F)(F)F		Spaan-2020
	X:3 FTCAs	X:3 FTCAs x=11	11:3 FTCA	C14F23O2H5	641.993	640.985	Negative	M-H	1	6.6	516.969				FC(F)(CCC(=O)O)C(F)(F)C(F)(F)C(F)(F)C(F)(F)C(F)(F)C(F)(F)C(F)(F)C(F)(F)C(F)(F)C(F)(F)F		Spaan-2020
	X:3 FTCAs	X:3 FTCAs x=12	12:3 FTCA	C15F25O2H5	691.99	690.982	Negative	M-H	1						FC(F)(CCC(=O)O)C(F)(F)C(F)(F)C(F)(F)C(F)(F)C(F)(F)C(F)(F)C(F)(F)C(F)(F)C(F)(F)C(F)(F)C(F)(F)F		Wang-2021
	X:2 FTSAs	X:2 FTSAs x=4	4:2 FTSA	C6F9SO3H5	327.982	326.974	Negative	M-H	1	2.8	80.9646	79.9568			FC(F)(CCS(=O)(=O)O)C(F)(F)C(F)(F)C(F)(F)F		Spaan-2020
	X:2 FTSAs	X:2 FTSAs x=6	6:2 FTSA	C8F13SO3H5	427.976	426.968	Negative	M-H	1	3.8	80.9646	79.9568			FC(F)(CCS(=O)(=O)O)C(F)(F)C(F)(F)C(F)(F)C(F)(F)C(F)(F)F		Spaan-2020
	X:2 FTSAs	X:2 FTSAs x=8	8:2 FTSA	C10F17SO3H5	527.969	526.962	Negative	M-H	1	4.8	80.9646	79.9568			FC(F)(CCS(=O)(=O)O)C(F)(F)C(F)(F)C(F)(F)C(F)(F)C(F)(F)C(F)(F)C(F)(F)F		Spaan-2020
	X:2 FTSAs	X:2 FTSAs x=10	10:2 FTSA	C12F21SO3H5	627.963	626.955	Negative	M-H	1	5.7	80.9646	79.9568			FC(F)(CCS(=O)(=O)O)C(F)(F)C(F)(F)C(F)(F)C(F)(F)C(F)(F)C(F)(F)C(F)(F)C(F)(F)C(F)(F)F		Spaan-2020
	X:2 FTSAs	X:2 FTSAs x=12	12:2 FTSA	C14F25SO3H5	727.957	726.949	Negative	M-H	1	6.5	80.9646	79.9568			FC(F)(CCS(=O)(=O)O)C(F)(F)C(F)(F)C(F)(F)C(F)(F)C(F)(F)C(F)(F)C(F)(F)C(F)(F)C(F)(F)C(F)(F)C(F)(F)F		Spaan-2020
			C12H9F15NO4S	C12H9F15NO4SH	549.01	548.002	Negative	M-H	1	4.4	124.007	-					Spaan-2020
			C13H9F17NO4S	C13H9F17NO4SH	599.006	597.999	Negative	M-H	1	4.9	124.007	-					Spaan-2020
			C14H9F19NO4S	C14H9F19NO4SH	649.003	647.995	Negative	M-H	1	5.3	124.007	-					Spaan-2020
			C15H9F21NO4S	C15H9F21NO4SH	699	697.992	Negative	M-H	1	5.7	124.007	-					Spaan-2020
			C16H9F23NO4S	C16H9F23NO4SH	748.997	747.989	Negative	M-H	1	6.2	124.007	-					Spaan-2020
	Cl-substituted,ether-substituted perfluoroalkyl (linear)sulfonic acids	Cl-substituted,ether-substituted perfluoroalkyl (linear)sulfonic acids, n=4	ClOPFLSA n=4	C6HF12O4SCl	431.91	430.902	Negative	M-H	1		-	-			S(=O)(O)(=O)C(F)(F)C(F)(F)OC(F)(F)C(F)(F)C(F)(F)C(F)(F)Cl		Liu-2019, Wang-2021
	Cl-substituted,ether-substituted perfluoroalkyl (linear)sulfonic acids	Cl-substituted,ether-substituted perfluoroalkyl (linear)sulfonic acids, n=5	ClOPFLSA n=5	C7HF14O4SCl	481.907	480.899	Negative	M-H	1		-	-			S(=O)(O)(=O)C(F)(F)C(F)(F)OC(F)(F)C(F)(F)C(F)(F)C(F)(F)C(F)(F)Cl		Liu-2019, Wang-2021
	Cl-substituted,ether-substituted perfluoroalkyl (linear)sulfonic acids	Cl-substituted,ether-substituted perfluoroalkyl (linear)sulfonic acids, n=6	ClOPFLSA n=6	C8HF16O4SCl	531.903	530.896	Negative	M-H	1		-	-			S(=O)(O)(=O)C(F)(F)C(F)(F)OC(F)(F)C(F)(F)C(F)(F)C(F)(F)C(F)(F)C(F)(F)Cl	756426−58−1	Liu-2019, Wang-2021
	Cl-substituted,ether-substituted perfluoroalkyl (linear)sulfonic acids	Cl-substituted,ether-substituted perfluoroalkyl (linear)sulfonic acids, n=7	ClOPFLSA n=7	C9HF18O4SCl	581.9	580.892	Negative	M-H	1		-	-			S(=O)(O)(=O)C(F)(F)C(F)(F)OC(F)(F)C(F)(F)C(F)(F)C(F)(F)C(F)(F)C(F)(F)C(F)(F)Cl		Liu-2019, Wang-2021
	Cl-substituted,ether-substituted perfluoroalkyl (linear)sulfonic acids	Cl-substituted,ether-substituted perfluoroalkyl (linear)sulfonic acids, n=8	ClOPFLSA n=8	C10HF20O4SCl	631.897	630.889	Negative	M-H	1		-	-			S(=O)(O)(=O)C(F)(F)C(F)(F)OC(F)(F)C(F)(F)C(F)(F)C(F)(F)C(F)(F)C(F)(F)C(F)(F)C(F)(F)Cl		Liu-2019, Wang-2022
	Cl-substituted,ether-substituted perfluoroalkyl (linear)sulfonic acids	Cl-substituted,ether-substituted perfluoroalkyl (linear)sulfonic acids, n=9	ClOPFLSA n=9	C11HF22O4SCl	681.894	680.886	Negative	M-H	1								missing homologue, Wang-2021
	Cl-substituted,ether-substituted perfluoroalkyl (linear)sulfonic acids	Cl-substituted,ether-substituted perfluoroalkyl (linear)sulfonic acids, n=10	ClOPFLSA n=10	C12HF24O4SCl	731.891	730.883	Negative	M-H	1		550.932	-			S(=O)(O)(=O)C(F)(F)C(F)(F)OC(F)(F)C(F)(F)C(F)(F)C(F)(F)C(F)(F)C(F)(F)C(F)(F)C(F)(F)C(F)(F)C(F)(F)Cl		Liu-2019, Wang-2021
	Cl-substituted,ether-substituted perfluoroalkyl (linear)sulfonic acids	Cl-substituted,ether-substituted perfluoroalkyl (linear)sulfonic acids, n=11	ClOPFLSA n=11	C13HF26O4SCl	781.887	780.88	Negative	M-H	1								missing homologue, Wang-2021
	Cl-substituted,ether-substituted perfluoroalkyl (linear)sulfonic acids	Cl-substituted,ether-substituted perfluoroalkyl (linear)sulfonic acids, n=12	ClOPFLSA n=12	C14HF28O4SCl	831.884	830.876	Negative	M-H	1		-	-			S(=O)(O)(=O)C(F)(F)C(F)(F)OC(F)(F)C(F)(F)C(F)(F)C(F)(F)C(F)(F)C(F)(F)C(F)(F)C(F)(F)C(F)(F)C(F)(F)C(F)(F)C(F)(F)Cl		Liu-2019, Wang-2021
	Cl-substituted perfluoroalkyl (linear) carboxylic acids	Cl-substituted perfluoroalkyl (linear) carboxylic acids, n=7	ClPFLCAs n=7	C8HF14O2Cl	429.945	428.937	Negative	M-H	1		-	-					Liu-2019
	Cl-substituted perfluoroalkyl (linear) carboxylic acids	Cl-substituted perfluoroalkyl (linear) carboxylic acids, n=8	ClPFLCAs n=8	C9HF16O2Cl	479.941	478.934	Negative	M-H	1		-	-			FC(F)(C(F)(F)C(=O)O)C(F)(F)C(F)(F)C(F)(F)C(F)(F)C(F)(F)C(Cl)(F)F		Liu-2019
	Cl-substituted perfluoroalkyl (linear) carboxylic acids	Cl-substituted perfluoroalkyl (linear) carboxylic acids, n=9	ClPFLCAs n=9	C10HF18O2Cl	529.938	528.93	Negative	M-H	1		-	-			FC(F)(C(F)(F)C(=O)O)C(F)(F)C(F)(F)C(F)(F)C(F)(F)C(F)(F)C(F)(F)C(Cl)(F)F		Liu-2019
	Cl-substituted perfluoroalkyl (linear) carboxylic acids	Cl-substituted perfluoroalkyl (linear) carboxylic acids, n=10	ClPFLCAs n=10	C11HF20O2Cl	579.935	578.927	Negative	M-H	1		-	-			FC(F)(C(F)(F)C(=O)O)C(F)(F)C(F)(F)C(F)(F)C(F)(F)C(F)(F)C(F)(F)C(F)(F)C(Cl)(F)F		Liu-2019
	Cl-substituted perfluoroalkyl (linear) carboxylic acids	Cl-substituted perfluoroalkyl (linear) carboxylic acids, n=11	ClPFLCAs n=11	C12HF22O2Cl	629.932	628.924	Negative	M-H	1		-	-			FC(F)(C(F)(F)C(=O)O)C(F)(F)C(F)(F)C(F)(F)C(F)(F)C(F)(F)C(F)(F)C(F)(F)C(F)(F)C(Cl)(F)F		Liu-2019
	Cl-substituted perfluoroalkyl (linear) carboxylic acids	Cl-substituted perfluoroalkyl (linear) carboxylic acids, n=12	ClPFLCAs n=12	C13HF24O2Cl	679.929	678.921	Negative	M-H	1		-	-			FC(F)(C(F)(F)C(=O)O)C(F)(F)C(F)(F)C(F)(F)C(F)(F)C(F)(F)C(F)(F)C(F)(F)C(F)(F)C(F)(F)C(Cl)(F)F		Liu-2019
	Cl-substituted perfluoroalkyl (linear) carboxylic acids	Cl-substituted perfluoroalkyl (linear) carboxylic acids, n=13	ClPFLCAs n=13	C14HF26O2Cl	729.926	728.918	Negative	M-H	1		-	-			FC(F)(C(F)(F)C(=O)O)C(F)(F)C(F)(F)C(F)(F)C(F)(F)C(F)(F)C(F)(F)C(F)(F)C(F)(F)C(F)(F)C(F)(F)C(Cl)(F)F		Liu-2019
	Cl-substituted perfluoroalkyl (linear) carboxylic acids	Cl-substituted perfluoroalkyl (linear) carboxylic acids, n=14	ClPFLCAs n=14	C15HF28O2Cl	779.922	778.915	Negative	M-H	1		-	-					Liu-2019
	Cl-substituted perfluoroalkyl (linear) sulfonic acids_i	Cl-substituted perfluoroalkyl (linear) sulfonic acids_i, n=5	ClPFLSA_i n=5	C6HF12O3SCl	415.915	414.907	Negative	M-H	1		-	-			S(=O)(O)(=O)C(F)(Cl)C(F)(F)C(F)(F)C(F)(F)C(F)(F)C(F)(F)F		Liu-2019, Wang-2021
	Cl-substituted perfluoroalkyl (linear) sulfonic acids_i	Cl-substituted perfluoroalkyl (linear) sulfonic acids_i, n=7	ClPFLSA_i n=7	C8HF16O3SCl	515.908	514.901	Negative	M-H	1		98.9558	79.9573			S(=O)(O)(=O)C(F)(Cl)C(F)(F)C(F)(F)C(F)(F)C(F)(F)C(F)(F)C(F)(F)C(F)(F)F		Liu-2019, Wang-2021
	double bond-di-ether-/cyclic di-ether-/keton-ether- perfluoroalkyl (linear) carboxylic acids	double bond-di-ether-/cyclic di-ether-/keton-ether- perfluoroalkyl (linear) carboxylic acids, n=6	d-diO-/C-diO-/K-O-PFLSA n=6	C6HF11O5S	393.937	392.93	Negative	M-H	1		-	-					Liu-2019
	double bond-di-ether-/cyclic di-ether-/keton-ether- perfluoroalkyl (linear) carboxylic acids	double bond-di-ether-/cyclic di-ether-/keton-ether- perfluoroalkyl (linear) carboxylic acids, n=7	d-diO-/C-diO-/K-O-PFLSA n=7	C7HF13O5S	443.934	442.926	Negative	M-H	1		-	-					Liu-2019
	double bond-di-ether-/cyclic di-ether-/keton-ether- perfluoroalkyl (linear) carboxylic acids	double bond-di-ether-/cyclic di-ether-/keton-ether- perfluoroalkyl (linear) carboxylic acids, n=8	d-diO-/C-diO-/K-O-PFLSA n=8	C8HF15O5S	493.931	492.923	Negative	M-H	1		-	-					Liu-2019
	double bond-di-ether-/cyclic di-ether-/keton-ether- perfluoroalkyl (linear) carboxylic acids	double bond-di-ether-/cyclic di-ether-/keton-ether- perfluoroalkyl (linear) carboxylic acids, n=9	d-diO-/C-diO-/K-O-PFLSA n=9	C9HF17O5S	543.928	542.92	Negative	M-H	1		-	98.9547					Liu-2019
	double bond-di-ether-/cyclic di-ether-/keton-ether- perfluoroalkyl (linear) carboxylic acids	double bond-di-ether-/cyclic di-ether-/keton-ether- perfluoroalkyl (linear) carboxylic acids, n=10	d-diO-/C-diO-/K-O-PFLSA n=10	C10HF19O5S	593.925	592.917	Negative	M-H	1		-	-					Liu-2019
	double bond-di-ether-/cyclic di-ether-/keton-ether- perfluoroalkyl (linear) carboxylic acids	double bond-di-ether-/cyclic di-ether-/keton-ether- perfluoroalkyl (linear) carboxylic acids, n=11	d-diO-/C-diO-/K-O-PFLSA n=11	C11HF21O5S	643.921	642.914	Negative	M-H	1		-	-					Liu-2019
	double bond-di-ether-/cyclic di-ether-/keton-ether- perfluoroalkyl (linear) carboxylic acids	double bond-di-ether-/cyclic di-ether-/keton-ether- perfluoroalkyl (linear) carboxylic acids, n=12	d-diO-/C-diO-/K-O-PFLSA n=12	C12HF23O5S	693.918	692.91	Negative	M-H	1		-	-					Liu-2019
	double bond-di-ether-/cyclic di-ether-/keton-ether- perfluoroalkyl (linear) carboxylic acids	double bond-di-ether-/cyclic di-ether-/keton-ether- perfluoroalkyl (linear) carboxylic acids, n=13	d-diO-/C-diO-/K-O-PFLSA n=13	C13HF25O5S	743.915	742.907	Negative	M-H	1		-	-					Liu-2019
	double bond/cyclic PFSAs	double bond/cyclic PFSAs n=6	d/C PFSA n=6	C6F11SO3H	361.948	360.94	Negative	M-H	1	3.5	98.9547	280.982					Spaan-2020
	double bond/cyclic PFSAs	double bond/cyclic PFSAs n=7	d/C PFSA n=7	C7F13SO3H	411.944	410.937	Negative	M-H	1	4	98.9547	330.979					Spaan-2020
	double bond/cyclic PFSAs	double bond/cyclic PFSAs n=8	d/C PFSA n=8	C8F15SO3H	461.941	460.933	Negative	M-H	1	4.5	98.9547	380.976					Spaan-2020, Wang-2021
	double bond/cyclic PFSAs	double bond/cyclic PFSAs n=9	d/C PFSA n=9	C9F17SO3H	511.938	510.93	Negative	M-H	1	5	98.9547	430.972					Spaan-2020
	double bond/cyclic PFSAs	double bond/cyclic PFSAs n=10	d/C PFSA n=10	C10F19SO3H	561.935	560.927	Negative	M-H	1	5.5	98.9547	480.069					Spaan-2020
	double bond/cyclic PFSAs	double bond/cyclic PFSAs n=11	d/C PFSA n=11	C11F21SO3H	611.932	610.924	Negative	M-H	1	5.8	98.9547	530.966					Spaan-2020
	double bond/cyclic PFSAs	double bond/cyclic PFSAs n=12	d/C PFSA n=12	C12F23SO3H	661.928	660.921	Negative	M-H	1	6.1	98.9547	580.963					Spaan-2020
	double bond/cyclic PFSAs	double bond/cyclic PFSAs n=13	d/C PFSA n=13	C13F25SO3H	711.925	710.917	Negative	M-H	1	6.4	98.9547	630.96					Spaan-2020
	double bond/cyclic PFSAs	double bond/cyclic PFSAs n=14	d/C PFSA n=14	C14F27SO3H	761.922	760.914	Negative	M-H	1	6.7	98.9547	680.956					Spaan-2020
	double bond perfluoroalkyl amines	double bond perfluoroalkyl amines, n=6	dPFAm n=6	C6F12N	313.984	313.984	Negative	M-	1		-	-					Liu-2019
	double bond perfluoroalkyl amines	double bond perfluoroalkyl amines, n=7	dPFAm n=7	C7F14N	363.981	363.981	Negative	M-	1		-	-					Liu-2019
	double bond perfluoroalkyl amines	double bond perfluoroalkyl amines, n=8	dPFAm n=8	C8F16N	413.978	413.978	Negative	M-	1		-	-					Liu-2019
	double bond perfluoroalkyl amines	double bond perfluoroalkyl amines, n=9	dPFAm n=9	C9F18N	463.975	463.975	Negative	M-	1		-	-					Liu-2019
	double bond perfluoroalkyl amines	double bond perfluoroalkyl amines, n=10	dPFAm n=10	C10F20N	513.972	513.972	Negative	M-	1		-	-					Liu-2019
	double bond perfluoroalkyl amines	double bond perfluoroalkyl amines, n=11	dPFAm n=11	C11F22N	563.968	563.968	Negative	M-	1		-	-					Liu-2019
	double bond perfluoroalkyl amines	double bond perfluoroalkyl amines, n=12	dPFAm n=12	C12F24N	613.965	613.965	Negative	M-	1		-	-					Liu-2019
	double bond perfluoroalkyl amines	double bond perfluoroalkyl amines, n=13	dPFAm n=13	C13F26N	663.962	663.962	Negative	M-	1		-	-					Liu-2019
	double bond perfluoroalkyl amines	double bond perfluoroalkyl amines, n=14	dPFAm n=14	C14F28N	713.959	713.959	Negative	M-	1		-	-					Liu-2019
	double bond perfluoroalkyl amines	double bond perfluoroalkyl amines, n=15	dPFAm n=15	C15F30N	763.956	763.956	Negative	M-	1		-	-					Liu-2019
	double bond perfluoroalkyl amine carboxylic acids/carboxyl esters	double bond perfluoroalkyl amine carboxylic acids/carboxyl esters, n=2	dPFAmCACEs n=2	C10F18O2N	507.965	507.965	Negative	M-	1		-	-					Liu-2019
	double bond perfluoroalkyl amine carboxylic acids/carboxyl esters	double bond perfluoroalkyl amine carboxylic acids/carboxyl esters, n=3	dPFAmCACEs n=3	C11F20O2N	557.962	557.962	Negative	M-	1		-	-					Liu-2019
	double bond perfluoroalkyl amine carboxylic acids/carboxyl esters	double bond perfluoroalkyl amine carboxylic acids/carboxyl esters, n=4	dPFAmCACEs n=4	C12F22O2N	607.958	607.958	Negative	M-	1		-	-					Liu-2019
	double bond perfluoroalkyl amine carboxylic acids/carboxyl esters	double bond perfluoroalkyl amine carboxylic acids/carboxyl esters, n=5	dPFAmCACEs n=5	C13F24O2N	657.955	657.955	Negative	M-	1		-	-					Liu-2019
	double bond perfluoroalkyl amine carboxylic acids/carboxyl esters	double bond perfluoroalkyl amine carboxylic acids/carboxyl esters, n=6	dPFAmCACEs n=6	C14F26O2N	707.952	707.952	Negative	M-	1		-	-					Liu-2019
	double bond perfluoroalkyl amine carboxylic acids/carboxyl esters	double bond perfluoroalkyl amine carboxylic acids/carboxyl esters, n=7	dPFAmCACEs n=7	C15F28O2N	757.949	757.949	Negative	M-	1		-	-					Liu-2019
	enol ether-/cyclic ether-/carbonyl-perfluoroalkyl sulfonates	enol ether-/cyclic ether-/carbonyl-perfluoroalkyl sulfonates n=6	eecec PFSA n=6	C6HF11O4S	377.943	376.935	Negative	M-H	1	3.6	-	-					Spaan-2020
	enol ether-/cyclic ether-/carbonyl-perfluoroalkyl sulfonates	enol ether-/cyclic ether-/carbonyl-perfluoroalkyl sulfonates n=7	eecec PFSA n=7	C7F13SO4H	427.939	426.932	Negative	M-H	1	4.2	-	-					Spaan-2020
	enol ether-/cyclic ether-/carbonyl-perfluoroalkyl sulfonates	enol ether-/cyclic ether-/carbonyl-perfluoroalkyl sulfonates n=8	eecec PFSA n=8	C8F15SO4H	477.936	476.928	Negative	M-H	1	4.8	-	-					Spaan-2020
	enol ether-/cyclic ether-/carbonyl-perfluoroalkyl sulfonates	enol ether-/cyclic ether-/carbonyl-perfluoroalkyl sulfonates n=9	eecec PFSA n=9	C9F17SO4H	527.933	526.925	Negative	M-H	1	5.3	-	-					Spaan-2020
	enol ether-/cyclic ether-/carbonyl-perfluoroalkyl sulfonates	enol ether-/cyclic ether-/carbonyl-perfluoroalkyl sulfonates n=10	eecec PFSA n=10	C10F19SO4H	577.93	576.922	Negative	M-H	1	5.7	-	-					Spaan-2020
	enol ether-/cyclic ether-/carbonyl-perfluoroalkyl sulfonates	enol ether-/cyclic ether-/carbonyl-perfluoroalkyl sulfonates n=11	eecec PFSA n=11	C11F21SO4H	627.927	626.919	Negative	M-H	1	6.1	-	-					Spaan-2020
	enol ether-/cyclic ether-/carbonyl-perfluoroalkyl sulfonates	enol ether-/cyclic ether-/carbonyl-perfluoroalkyl sulfonates n=12	eecec PFSA n=12	C12HF23O4S	677.923	676.916	Negative	M-H	1	6.5	-	-					Spaan-2020
	enol ether-/cyclic ether-/carbonyl-perfluoroalkyl sulfonates	enol ether-/cyclic ether-/carbonyl-perfluoroalkyl sulfonates n=13	eecec PFSA n=13	C13HF25O4S	727.92	726.912	Negative	M-H	1	6.9	-	-					Spaan-2020
	monoether PFSAs	monoether PFSAs n=4	ether PFSA n=4	C4F9SO4H	316.099	315.091	Negative	M-H	1		235.028				FC(F)(C(F)(F)S(=O)(=O)O)C(F)(F)OC(F)(F)F		Liu-2018
	monoether PFSAs	monoether PFSAs n=5	ether PFSA n=5	C5F11SO4H	365.943	364.935	Negative	M-H	1		235.028	-			FC(F)(C(F)(F)S(=O)(=O)O)C(F)(F)C(F)(F)OC(F)(F)F		Spaan-2020
	monoether PFSAs	monoether PFSAs n=6	ether PFSA n=6	C6F13SO4H	415.939	414.932	Negative	M-H	1		235.028	-			FC(F)(C(F)(F)S(=O)(=O)O)C(F)(F)C(F)(F)C(F)(F)OC(F)(F)F		Spaan-2020
	monoether PFSAs	monoether PFSAs n=7	ether PFSA n=7	C7F15SO4H	465.936	464.928	Negative	M-H	1		235.028	-			FC(F)(C(F)(F)S(=O)(=O)O)C(F)(F)C(F)(F)C(F)(F)C(F)(F)OC(F)(F)F		Spaan-2020
	monoether PFSAs	monoether PFSAs n=8	ether PFSA n=8	C8F17SO4H	515.933	514.925	Negative	M-H	1		235.028	-			FC(F)(C(F)(F)S(=O)(=O)O)C(F)(F)C(F)(F)C(F)(F)C(F)(F)C(F)(F)OC(F)(F)F		Spaan-2020
	monoether PFSAs	monoether PFSAs n=9	ether PFSA n=9	C9F19SO4H	565.93	564.922	Negative	M-H	1		235.028	77.965					Spaan-2020
	monoether PFSAs	monoether PFSAs n=10	ether PFSA n=10	C10F21SO4H	615.927	614.919	Negative	M-H	1		235.028	-					Spaan-2020
	monoether PFSAs	monoether PFSAs n=11	ether PFSA n=11	C11F23SO4H	666.152	665.144	Negative	M-H	1		235.028						Liu-2018
	monoether PFSAs	monoether PFSAs n=12	ether PFSA n=12	C12F25SO4H	716.159	715.151	Negative	M-H	1		235.028						Liu-2018
	multiple ether-substituted Perfluoroalkyl (linear) sulfonic acids	multiple ether-substituted Perfluoroalkyl (linear) sulfonic acids, n=2	mOPFLSA n=2	C6HF13O5S	431.934	430.926	Negative	M-H	1		-	-			FC(F)(F)C(F)(F)OC(F)(F)C(F)(F)OC(F)(F)C(F)(F)S(=O)(O)=O		Liu-2019
	multiple ether-substituted Perfluoroalkyl (linear) sulfonic acids	multiple ether-substituted Perfluoroalkyl (linear) sulfonic acids, n=3	mOPFLSA n=3	C7HF15O5S	481.931	480.923	Negative	M-H	1		-	-			FC(F)(F)C(F)(F)OC(F)(F)C(F)(F)OC(F)(F)C(F)(F)C(F)(F)S(=O)(O)=O		Liu-2019
	multiple ether-substituted Perfluoroalkyl (linear) sulfonic acids	multiple ether-substituted Perfluoroalkyl (linear) sulfonic acids, n=4	mOPFLSA n=4	C8HF17O5S	531.928	530.92	Negative	M-H	1		-	-			FC(F)(F)C(F)(F)OC(F)(F)C(F)(F)OC(F)(F)C(F)(F)C(F)(F)C(F)(F)S(=O)(O)=O		Liu-2019
	multiple ether-substituted Perfluoroalkyl (linear) sulfonic acids	multiple ether-substituted Perfluoroalkyl (linear) sulfonic acids, n=5	mOPFLSA n=5	C9HF19O5S	581.925	580.917	Negative	M-H	1		-	-			FC(F)(F)C(F)(F)OC(F)(F)C(F)(F)OC(F)(F)C(F)(F)C(F)(F)C(F)(F)C(F)(F)S(=O)(O)=O		Liu-2019
	multiple ether-substituted Perfluoroalkyl (linear) sulfonic acids	multiple ether-substituted Perfluoroalkyl (linear) sulfonic acids, n=6	mOPFLSA n=6	C10HF21O5S	631.921	630.914	Negative	M-H	1		-	-			FC(F)(F)C(F)(F)OC(F)(F)C(F)(F)OC(F)(F)C(F)(F)C(F)(F)C(F)(F)C(F)(F)C(F)(F)S(=O)(O)=O		Liu-2019
	multiple ether-substituted Perfluoroalkyl (linear) sulfonic acids	multiple ether-substituted Perfluoroalkyl (linear) sulfonic acids, n=7	mOPFLSA n=7	C11HF23O5S	681.918	680.91	Negative	M-H	1		-	-			FC(F)(F)C(F)(F)OC(F)(F)C(F)(F)OC(F)(F)C(F)(F)C(F)(F)C(F)(F)C(F)(F)C(F)(F)C(F)(F)S(=O)(O)=O		Liu-2019
	multiple ether-substituted Perfluoroalkyl (linear) sulfonic acids	multiple ether-substituted Perfluoroalkyl (linear) sulfonic acids, n=8	mOPFLSA n=8	C12HF25O5S	731.915	730.907	Negative	M-H	1		-	-			FC(F)(F)C(F)(F)OC(F)(F)C(F)(F)OC(F)(F)C(F)(F)C(F)(F)C(F)(F)C(F)(F)C(F)(F)C(F)(F)C(F)(F)S(=O)(O)=O		Liu-2019
	perfluoroalkyl amines	perfluoroalkyl amines, n=5	PFAm n=5	C5F12N	301.984	301.984	Negative	M-	1		-	-					Liu-2019
	perfluoroalkyl amines	perfluoroalkyl amines, n=6	PFAm n=6	C6F14N	351.981	351.981	Negative	M-	1		-	-					Liu-2019
	perfluoroalkyl amines	perfluoroalkyl amines, n=7	PFAm n=7	C7F16N	401.978	401.978	Negative	M-	1		-	-					Liu-2019
	perfluoroalkyl amines	perfluoroalkyl amines, n=8	PFAm n=8	C8F18N	451.975	451.975	Negative	M-	1		-	-					Liu-2019
	perfluoroalkyl amines	perfluoroalkyl amines, n=9	PFAm n=9	C9F20N	501.972	501.972	Negative	M-	1		-	-					Liu-2019
	perfluoroalkyl amines	perfluoroalkyl amines, n=10	PFAm n=10	C10F22N	551.968	551.968	Negative	M-	1		-	-					Liu-2019
	perfluoroalkyl amines	perfluoroalkyl amines, n=11	PFAm n=11	C11F24N	601.965	601.965	Negative	M-	1		-	-					Liu-2019
	perfluoroalkyl amines	perfluoroalkyl amines, n=12	PFAm n=12	C12F26N	651.962	651.962	Negative	M-	1		-	-					Liu-2019
	perfluoroalkyl amine carboxylic acids/carboxyl esters	perfluoroalkyl amine carboxylic acids/carboxyl esters, n=9	PFAmCACEs n=9	C9F18O2N	495.965	495.965	Negative	M-	1		-	-					Liu-2019
	perfluoroalkyl amine carboxylic acids/carboxyl esters	perfluoroalkyl amine carboxylic acids/carboxyl esters, n=10	PFAmCACEs n=10	C10F20O2N	545.962	545.962	Negative	M-	1		-	-					Liu-2019
	perfluoroalkyl amine carboxylic acids/carboxyl esters	perfluoroalkyl amine carboxylic acids/carboxyl esters, n=11	PFAmCACEs n=11	C11F22O2N	595.958	595.958	Negative	M-	1		-	-					Liu-2019
	perfluoroalkyl amine carboxylic acids/carboxyl esters	perfluoroalkyl amine carboxylic acids/carboxyl esters, n=12	PFAmCACEs n=12	C12F24O2N	645.955	645.955	Negative	M-	1		-	-					Liu-2019
	perfluoroalkyl amine carboxylic acids/carboxyl esters	perfluoroalkyl amine carboxylic acids/carboxyl esters, n=13	PFAmCACEs n=13	C13F26O2N	695.952	695.952	Negative	M-	1		-	-					Liu-2019
	perfluoroalkyl amine carboxylic acids/carboxyl esters	perfluoroalkyl amine carboxylic acids/carboxyl esters, n=14	PFAmCACEs n=14	C14F28O2N	745.949	745.949	Negative	M-	1		-	-					Liu-2019
	perfluoroalkyl amine carboxylic acids/carboxyl esters	perfluoroalkyl amine carboxylic acids/carboxyl esters, n=15	PFAmCACEs n=15	C15F30O2N	795.946	795.946	Negative	M-	1		-	-					Liu-2019
	perfluoroalkyl amine carboxylic acids/carboxyl esters	perfluoroalkyl amine carboxylic acids/carboxyl esters, n=16	PFAmCACEs n=16	C16F32O2N	845.942	845.942	Negative	M-	1		-	-					Liu-2019
	perfluoroalkyl amine carboxyl esters	perfluoroalkyl amine carboxyl esters, n=1	PFAmCEs n=1	C13H6F20O6N	651.988	651.988	Negative	M-	1		-	-					Liu-2019
	perfluoroalkyl amine carboxyl esters	perfluoroalkyl amine carboxyl esters, n=2	PFAmCEs n=2	C14H6F22O6N	701.985	701.985	Negative	M-	1		-	-					Liu-2019
	perfluoroalkyl amine carboxyl esters	perfluoroalkyl amine carboxyl esters, n=3	PFAmCEs n=3	C15H6F24O6N	751.982	751.982	Negative	M-	1		-	-					Liu-2019
	perfluoroalkyl amine carboxyl esters	perfluoroalkyl amine carboxyl esters, n=4	PFAmCEs n=4	C16H6F26O6N	801.979	801.979	Negative	M-	1		-	-					Liu-2019
	perfluoroalkyl amine carboxyl esters	perfluoroalkyl amine carboxyl esters, n=5	PFAmCEs n=5	C20H6F28O6N	887.975	887.975	Negative	M-	1		-	-					Liu-2019
	perfluoroalkyl amine carboxyl esters	perfluoroalkyl amine carboxyl esters, n=6	PFAmCEs n=6	C18H6F30O6N	901.972	901.972	Negative	M-	1		-	-					Liu-2019
	perfluoroalkyl amine carboxyl esters_i	perfluoroalkyl amine carboxyl esters_i, n=0	PFAmCEs_i n=0	C10H2F18O5N	557.965	557.965	Negative	M-	1		-						Liu-2019
	perfluoroalkyl amine carboxyl esters_i	perfluoroalkyl amine carboxyl esters_i, n=1	PFAmCEs_i n=1	C11H2F20O5N	607.962	607.962	Negative	M-	1		-						Liu-2019
	perfluoroalkyl amine carboxyl esters_i	perfluoroalkyl amine carboxyl esters_i, n=2	PFAmCEs_i n=2	C12H2F22O5N	657.959	657.959	Negative	M-	1		-						Liu-2019
	perfluoroalkyl amine carboxyl esters_i	perfluoroalkyl amine carboxyl esters_i, n=3	PFAmCEs_i n=3	C13H2F24O5N	707.956	707.956	Negative	M-	1		-						Liu-2019
	perfluoroalkyl amine carboxyl esters_i	perfluoroalkyl amine carboxyl esters_i, n=4	PFAmCEs_i n=4	C14H2F26O5N	757.952	757.952	Negative	M-	1		-						Liu-2019
	perfluoroalkyl amine carboxyl esters_i	perfluoroalkyl amine carboxyl esters_i, n=5	PFAmCEs_i n=5	C15H2F28O5N	807.949	807.949	Negative	M-	1		-						Liu-2019
	perfluoroalkyl amine carboxyl esters_i	perfluoroalkyl amine carboxyl esters_i, n=6	PFAmCEs_i n=6	C16H2F30O5N	857.946	857.946	Negative	M-	1		-						Liu-2019
	perfluoroalkyl amine carboxyl esters_i	perfluoroalkyl amine carboxyl esters_i, n=7	PFAmCEs_i n=7	C17H2F32O5N	907.943	907.943	Negative	M-	1		-						Liu-2019
	perfluoroether carboxylic acid	perfluoroether carboxylic acid	PFECA n=7	C7F13O3H	379.972	378.965	Negative	M-H	1	3.7	-	-					Spaan-2020
	perfluoroether carboxylic acid		PFECA n=8	C8F15O3H	429.969	428.961	Negative	M-H	1	4.2	-	-					Spaan-2020
	perfluoroether carboxylic acid		PFECA n=9	C9F17O3H	479.966	478.958	Negative	M-H	1	4.7	-	-					Spaan-2020
	perfluoroether carboxylic acid		PFECA n=10	C10F19O3H	529.963	528.955	Negative	M-H	1	5.1	-	-					Spaan-2020
	perfluoroether carboxylic acid		PFECA n=11	C11F21O3H	579.96	578.952	Negative	M-H	1	5.6	-	-					Spaan-2020
	perfluoroether carboxylic acid		PFECA n=12	C12F23O3H	629.956	628.949	Negative	M-H	1	6.1	-	-					Spaan-2020
	Perfluoroalkyl N-heterocycles	Perfluoroalkyl N-heterocycles, m+n+p=6	PFNhcs m+n+p=6	C9F15N2O	436.978	436.978	Negative	M-	1		-	-			FC(F)(F)C1=C(OC(F)(F)F)N=C(C(F)(C(F)(F)F)C(F)(F)C(F)(F)F)[N-]1		Liu-2019
	Perfluoroalkyl N-heterocycles	Perfluoroalkyl N-heterocycles, m+n+p=7	PFNhcs m+n+p=7	C10F17N2O	486.974	486.974	Negative	M-	1		-	-					Liu-2019
	Perfluoroalkyl N-heterocycles	Perfluoroalkyl N-heterocycles, m+n+p=8	PFNhcs m+n+p=8	C11F19N2O	536.971	536.971	Negative	M-	1		-	-					Liu-2019
	Perfluoroalkyl N-heterocycles	Perfluoroalkyl N-heterocycles, m+n+p=9	PFNhcs m+n+p=9	C12F21N2O	586.968	586.968	Negative	M-	1		-	-					Liu-2019
	Perfluoroalkyl N-heterocycles	Perfluoroalkyl N-heterocycles, m+n+p=10	PFNhcs m+n+p=10	C13F23N2O	636.965	636.965	Negative	M-	1		-	-					Liu-2019
	Perfluoroalkyl N-heterocycles	Perfluoroalkyl N-heterocycles, m+n+p=11	PFNhcs m+n+p=11	C14F25N2O	686.962	686.962	Negative	M-	1		-	-					Liu-2019
	Perfluoroalkyl N-heterocycles	Perfluoroalkyl N-heterocycles, m+n+p=12	PFNhcs m+n+p=12	C15F27N2O	736.958	736.958	Negative	M-	1		-	-					Liu-2019
	Perfluoroalkyl N-heterocycles	Perfluoroalkyl N-heterocycles, m+n+p=13	PFNhcs m+n+p=13	C16F29N2O	786.955	786.955	Negative	M-	1		-	-					Liu-2019
	Perfluoroalkyl N-heterocycles	Perfluoroalkyl N-heterocycles, m+n+p=14	PFNhcs m+n+p=14	C17F31N2O	836.952	836.952	Negative	M-	1		-	-					Liu-2019
	perfluoroalkyl carboxylates	PFCAs n=6	PFHxA	C6F11O2H	313.981	312.973	Negative	M-H	1	2.7	-	-			OC(=O)C(F)(F)C(F)(F)C(F)(F)C(F)(F)C(F)(F)F		Spaan-2020
	perfluoroalkyl carboxylates	PFCAs n=7	PFHpA	C7F13O2H	363.977	362.97	Negative	M-H	1	3.4	-	-			OC(=O)C(F)(F)C(F)(F)C(F)(F)C(F)(F)C(F)(F)C(F)(F)F		Spaan-2020
	perfluoroalkyl carboxylates	PFCAs n=8	PFOA	C8F15O2H	413.974	412.966	Negative	M-H	1	4	-	-			OC(=O)C(F)(F)C(F)(F)C(F)(F)C(F)(F)C(F)(F)C(F)(F)C(F)(F)F		Spaan-2020
	perfluoroalkyl carboxylates	PFCAs n=9	PFNA	C9F17O2H	463.971	462.963	Negative	M-H	1	4.6	-	-			FC(F)(C(F)(F)C(=O)O)C(F)(F)C(F)(F)C(F)(F)C(F)(F)C(F)(F)C(F)(F)F		Spaan-2020
	perfluoroalkyl carboxylates	PFCAs n=10	PFDA	C10F19O2H	513.968	512.96	Negative	M-H	1	5	-	-			OC(=O)C(F)(F)C(F)(F)C(F)(F)C(F)(F)C(F)(F)C(F)(F)C(F)(F)C(F)(F)C(F)(F)F		Spaan-2020
	perfluoroalkyl carboxylates	PFCAs n=11	PFUnDA	C11F21O2H	563.965	562.957	Negative	M-H	1	5.5	-	-			OC(=O)C(F)(F)C(F)(F)C(F)(F)C(F)(F)C(F)(F)C(F)(F)C(F)(F)C(F)(F)C(F)(F)C(F)(F)F		Spaan-2020
	perfluoroalkyl carboxylates	PFCAs n=12	PFDoDA	C12F23O2H	613.961	612.954	Negative	M-H	1	5.9	-	-			OC(=O)C(F)(F)C(F)(F)C(F)(F)C(F)(F)C(F)(F)C(F)(F)C(F)(F)C(F)(F)C(F)(F)C(F)(F)C(F)(F)F		Spaan-2020
	perfluoroalkyl carboxylates	PFCAs n=13	PFTrDA	C13F25O2H	663.958	662.95	Negative	M-H	1	6.3	-	-			FC(F)(C(F)(F)C(=O)O)C(F)(F)C(F)(F)C(F)(F)C(F)(F)C(F)(F)C(F)(F)C(F)(F)C(F)(F)C(F)(F)C(F)(F)F		Spaan-2020
	perfluoroalkyl carboxylates	PFCAs n=14	PFTeDA	C14F27O2H	713.955	712.947	Negative	M-H	1	6.7	-	-			OC(=O)C(F)(F)C(F)(F)C(F)(F)C(F)(F)C(F)(F)C(F)(F)C(F)(F)C(F)(F)C(F)(F)C(F)(F)C(F)(F)C(F)(F)C(F)(F)F		Spaan-2020
	perfluoroalkyl carboxylates	PFCAs n=15	PFPeDA	C15F29O2H	763.952	762.944	Negative	M-H	1	7.1	-	-			OC(=O)C(F)(F)C(F)(F)C(F)(F)C(F)(F)C(F)(F)C(F)(F)C(F)(F)C(F)(F)C(F)(F)C(F)(F)C(F)(F)C(F)(C(F)(F)F)C(F)(F)F		Spaan-2020
	perfluoroalkyl carboxylates	PFCAs n=16	PFHxDA	C16F31O2H	813.949	812.941	Negative	M-H	1	8.1	-	-			OC(=O)C(F)(F)C(F)(F)C(F)(F)C(F)(F)C(F)(F)C(F)(F)C(F)(F)C(F)(F)C(F)(F)C(F)(F)C(F)(F)C(F)(F)C(F)(F)C(F)(F)C(F)(F)F		Spaan-2020
	perfluoroalkyl sulfonates	PFSAs n=2	PFDiS	C2F5SO3H	199.957	198.949	Negative	M-H	1		119.01						Barrett-2021
	perfluoroalkyl sulfonates	PFSAs n=4	PFBS	C4F9SO3H	299.951	298.943	Negative	M-H	1	2.5	-	-			OS(=O)(=O)C(F)(F)C(F)(F)C(F)(F)C(F)(F)F		Spaan-2020
	perfluoroalkyl sulfonates	PFSAs n=5	PFPeS	C5F11SO3H	349.948	348.94	Negative	M-H	1	3.3	-	-			OS(=O)(=O)C(F)(F)C(F)(F)C(F)(F)C(F)(F)C(F)(F)F		Spaan-2020
	perfluoroalkyl sulfonates	PFSAs n=6	PFHxS	C6F13SO3H	399.944	398.937	Negative	M-H	1	4.1	-	-			O[S](=O)(=O)C(F)(F)C(F)(F)C(F)(F)C(F)(F)C(F)(F)C(F)(F)F		Spaan-2020
	perfluoroalkyl sulfonates	PFSAs n=7	PFHpS	C7F15SO3H	449.941	448.933	Negative	M-H	1	4.6	-	-			O[S](=O)(=O)C(F)(F)C(F)(F)C(F)(F)C(F)(F)C(F)(F)C(F)(F)C(F)(F)F		Spaan-2020
	perfluoroalkyl sulfonates	PFSAs n=8	PFOS	C8F17SO3H	499.938	498.93	Negative	M-H	1	5.1	-	-			O[S](=O)(=O)C(F)(F)C(F)(F)C(F)(F)C(F)(F)C(F)(F)C(F)(F)C(F)(F)C(F)(F)F		Spaan-2020
	perfluoroalkyl sulfonates	PFSAs n=9	PFNS	C9F19SO3H	549.935	548.927	Negative	M-H	1	5.4	-	-			OS(=O)(=O)C(F)(F)C(F)(F)C(F)(F)C(F)(F)C(F)(F)C(F)(F)C(F)(F)C(F)(F)C(F)(F)F		Spaan-2020
	perfluoroalkyl sulfonates	PFSAs n=10	PFDS	C10F21SO3H	599.932	598.924	Negative	M-H	1	5.8	-	-			O[S](=O)(=O)C(F)(F)C(F)(F)C(F)(F)C(F)(F)C(F)(F)C(F)(F)C(F)(F)C(F)(F)C(F)(F)C(F)(F)F		Spaan-2020
	perfluoroalkyl sulfonates	PFSAs n=12	PFDoDS	C12F25SO3H	699.925	698.917	Negative	M-H	1						FC(F)(C(F)(F)S(=O)(=O)O)C(F)(F)C(F)(F)C(F)(F)C(F)(F)C(F)(F)C(F)(F)C(F)(F)C(F)(F)C(F)(F)C(F)(F)F		Barrett-2021
	perfluoroalkyl sulfonamides	FASAs n=4	FBSA	C4H2F9NO2S	298.967	297.959	Negative	M-H	1	3.5	77.965	-			FC(F)(C(F)(F)S(N)(=O)=O)C(F)(F)C(F)(F)F		Spaan-2020, Barrett-2021, Wang-2021
	perfluoroalkyl sulfonamides	FASAs n=5	FPeSA	C5H2F11NO2S	348.964	347.956	Negative	M-H	1	4.5	77.965	-			FC(F)(C(F)(F)S(N)(=O)=O)C(F)(F)C(F)(F)C(F)(F)F		Spaan-2020, Wang-2021
	perfluoroalkyl sulfonamides	FASAs n=6	FHxSA	C6H2F13NO2S	398.96	397.953	Negative	M-H	1	5.2	77.965	-			FC(F)(C(F)(F)S(N)(=O)=O)C(F)(F)C(F)(F)C(F)(F)C(F)(F)F		Spaan-2020, Wang-2021
	perfluoroalkyl sulfonamides	FASAs n=7	FHpSA	C7H2F15NO2S	448.957	447.949	Negative	M-H	1	5.8	77.965	-			FC(F)(C(F)(F)S(N)(=O)=O)C(F)(F)C(F)(F)C(F)(F)C(F)(F)C(F)(F)F		Spaan-2020, Wang-2021
	perfluoroalkyl sulfonamides	FASAs n=8	FOSA	C8H2F17NO2S	498.954	497.946	Negative	M-H	1	6.4	77.965	-			FC(F)(C(F)(F)S(N)(=O)=O)C(F)(F)C(F)(F)C(F)(F)C(F)(F)C(F)(F)C(F)(F)F		Spaan-2020, Wang-2021
	perfluoroalkyl sulfonamides	FASAs n=9	FNSA	C9H2F19NO2S	548.951	547.943	Negative	M-H	1	7	77.965	-			FC(F)(C(F)(F)S(N)(=O)=O)C(F)(F)C(F)(F)C(F)(F)C(F)(F)C(F)(F)C(F)(F)C(F)(F)F		Spaan-2020
	perfluoroalkyl sulfonamides	FASAs n=10	FDSA	C10H2F21NO2S	598.948	597.94	Negative	M-H	1	7.6	77.965	-					Spaan-2020
	perfluorooctane sulfonamidoacetate	FOSAA	FOSAA	C10H4F17NO4S	556.959	555.952	Negative	M-H	1	4.9	-	77.965					Spaan-2020
	perfluoroalkyl sulfonamides derived acids	Me-PFSAAs n=4	NMe-FBSAA	C7H6F9NO4S	370.987	369.979	Negative	M-H	1		168.988						Barrett-2021
	perfluoroalkyl sulfonamides derived acids	Me-PFSAAs n=6	NMe-FHxSAA	C9H6F13NO4S	470.978	469.97	Negative	M-H	1		168.988	218.986	268.983				Barrett-2021
	perfluoroalkyl sulfonamides derived acids	Me-PFSAAs n=7	NMe-FHpSAA	C10H6F15NO4S	520.978	519.97	Negative	M-H	1		168.988	218.986	268.983				Barrett-2021
	perfluoroalkyl sulfonamides derived acids	Me-PFSAAs n=8	NMe-FOSAA	C11H6F17NO4S	570.974	569.967	Negative	M-H	1		168.988						Barrett-2021
	perfluoroalkyl sulfonamides derived acids	Et-PFSAAs n=4	NEt-FBSAA	C8H7F9NO4S	385.003	383.995	Negative	M-H	1		168.988						Barrett-2021
	perfluoroalkyl sulfonamides derived acids	Et-PFSAAs n=8	NEt-FOSAA	C12H8F17NO4S	584.99	583.982	Negative	M-H	1		497.946	168.988	218.986				Barrett-2021
	H-PFCAs / in-source fragment PFCA?	H-PFCAs / in-source fragment PFCA? n=4	H-PFBA	C4F6H2O2	195.996	194.988	Negative	M-H	1
	H-PFCAs / in-source fragment PFCA?	H-PFCAs / in-source fragment PFCA? n=5	H-PFPeA	C5F8H2O2	245.993	244.985	Negative	M-H	1
	H-PFCAs / in-source fragment PFCA?	H-PFCAs / in-source fragment PFCA? n=6	H-PFHxA	C6F10H2O2	295.99	294.982	Negative	M-H	1
	H-PFCAs / in-source fragment PFCA?	H-PFCAs / in-source fragment PFCA? n=7	H-PFHpA	C7F12H2O2	345.986	344.979	Negative	M-H	1		280.983						Barrett-2021 (fragment)
	H-PFCAs / in-source fragment PFCA?	H-PFCAs / in-source fragment PFCA? n=8	H-PFOA	C8F14H2O2	395.983	394.975	Negative	M-H	1
	H-PFCAs / in-source fragment PFCA?	H-PFCAs / in-source fragment PFCA? n=9	H-PFNA	C9F16H2O2	445.98	444.972	Negative	M-H	1		380.976	318.98	168.989				Barrett-2021 (fragment)
	H-PFCAs / in-source fragment PFCA?	H-PFCAs / in-source fragment PFCA? n=10	H-PFDA	C10F18H2O2	495.977	494.969	Negative	M-H	1
	H-PFCAs / in-source fragment PFCA?	H-PFCAs / in-source fragment PFCA? n=11	H-PFUnDA	C11F20H2O2	545.973	544.966	Negative	M-H	1
	H-PFCAs / in-source fragment PFCA?	H-PFCAs / in-source fragment PFCA? n=12	H-PFDoDA	C12F22H2O2	595.971	594.963	Negative	M-H	1		530.966						Barrett-2021 (fragment)
	H-PFCAs	H-PFCAs n=13	H-PFTrDA	C13F24H2O2	645.967	644.959	Negative	M-H	1								Barrett-2021
	H-PFCAs	H-PFCAs n=15	H-PFPeDA	C15F28H2O2	745.961	744.953	Negative	M-H	1		680.968						Barrett-2021
	H-Sulfonamides	H-Sulfonamides, n=8	H-FOSA	C8H2F16NO2S	480.963	479.955	Negative	M-H	1	5.8	77.965						Barrett-2021
	H-Sulfonamides	H-Sulfonamides, n=10	H-FDSA	C10H2F20NO2S	580.956	579.949	Negative	M-H	1	6.36	168.989						Barrett-2021
	H-PFSAs	H-PFSAs, n=8	H-PFOS	C8H2F16O3S	481.947	480.939	Negative	M-H	1	5.75	397.952	460.933					Barrett-2021
	H-PFSAs	H-PFSAs, n=10	H-PFDS	C10H2F20O3S	581.941	580.933	Negative	M-H	1	5.89	498.93						Barrett-2021
	H-substituted,ether-substituted perfluoroalkyl (linear)sulfonic acids	4:2 H-PFESA	4:2 H-PFESA	C6F12SO4H2	397.949	396.941	Negative	M-H	1								Wang-2021
	H-substituted,ether-substituted perfluoroalkyl (linear)sulfonic acids	5:2 H-PFESA	5:2 H-PFESA	C7F14SO4H2	447.946	446.938	Negative	M-H	1								Wang-2021
	H-substituted,ether-substituted perfluoroalkyl (linear)sulfonic acids	6:2 H-PFESA	6:2 H-PFESA	C8F16SO4H2	497.942	496.935	Negative	M-H	1		316.984	296.978	230.985	98.9565			Wang-2021
	H-substituted,ether-substituted perfluoroalkyl (linear)sulfonic acids	7:2 H-PFESA	7:2 H-PFESA	C9F18SO4H2	547.939	546.931	Negative	M-H	1								Wang-2021
	H-substituted,ether-substituted perfluoroalkyl (linear)sulfonic acids	8:2 H-PFESA	8:2 H-PFESA	C10F20SO4H2	597.936	596.928	Negative	M-H	1								Wang-2021
	H-substituted,ether-substituted perfluoroalkyl (linear)sulfonic acids	9:2 H-PFESA	9:2 H-PFESA	C11F22SO4H2	647.933	646.925	Negative	M-H	1								Wang-2021
	H-substituted,ether-substituted perfluoroalkyl (linear)sulfonic acids	10:2 H-PFESA	10:2 H-PFESA	C12F24SO4H2	697.93	696.922	Negative	M-H	1								Wang-2021
	H-substituted,ether-substituted perfluoroalkyl (linear)sulfonic acids	11:2 H-PFESA	11:2 H-PFESA	C13F26SO4H2	747.926	746.919	Negative	M-H	1								Wang-2021
	H-substituted,ether-substituted perfluoroalkyl (linear)sulfonic acids	12:2 H-PFESA	12:2 H-PFESA	C14F28SO4H2	797.923	796.915	Negative	M-H	1								Wang-2021
	p-perfluorous non-enoxybenzene sulfonate	p-perfluorous non-enoxybenzene sulfonate	OBS	C15H4F17SO4H	603.965	602.957	Negative	M-H	1		171.983	464.962					Wang-2021
	polyfluorinated alkyl carboxylic acids	Mono-fluoroalkylcarboxylic acid (MFCAs) n=4	MFCA n=4	C4H7FO2	106.096	105.088	Negative	M-H	1								Fakouri Baygi-2021
	polyfluorinated alkyl carboxylic acids	Mono-fluoroalkylcarboxylic acid (MFCAs) n=5	MFCA n=5	C5H9FO2	120.122	119.114	Negative	M-H	1								Fakouri Baygi-2021
	polyfluorinated alkyl carboxylic acids	Mono-fluoroalkylcarboxylic acid (MFCAs) n=6	MFCA n=6	C6H11FO2	134.149	133.141	Negative	M-H	1								Fakouri Baygi-2021
	polyfluorinated alkyl carboxylic acids	Mono-fluoroalkylcarboxylic acid (MFCAs) n=7	MFCA n=7	C7H13FO2	148.175	147.168	Negative	M-H	1								Fakouri Baygi-2021
	polyfluorinated alkyl carboxylic acids	Mono-fluoroalkylcarboxylic acid (MFCAs) n=8	MFCA n=8	C8H15FO2	162.202	161.194	Negative	M-H	1								Fakouri Baygi-2021
	polyfluorinated alkyl carboxylic acids	Mono-fluoroalkylcarboxylic acid (MFCAs) n=9	MFCA n=9	C9H17FO2	176.228	175.221	Negative	M-H	1								Fakouri Baygi-2021
	polyfluorinated alkyl carboxylic acids	Mono-fluoroalkylcarboxylic acid (MFCAs) n=10	MFCA n=10	C10H19FO2	190.255	189.247	Negative	M-H	1								Fakouri Baygi-2021
	polyfluorinated alkyl carboxylic acids	Mono-fluoroalkylcarboxylic acid (MFCAs) n=11	MFCA n=11	C11H21FO2	204.282	203.274	Negative	M-H	1								Fakouri Baygi-2021
	polyfluorinated alkyl carboxylic acids	Mono-fluoroalkylcarboxylic acid (MFCAs) n=12	MFCA n=12	C12H23FO2	218.308	217.3	Negative	M-H	1								Fakouri Baygi-2021
	polyfluorinated alkyl carboxylic acids	Mono-fluoroalkylcarboxylic acid (MFCAs) n=13	MFCA n=13	C13H25FO2	232.335	231.327	Negative	M-H	1								Fakouri Baygi-2021
	polyfluorinated alkyl carboxylic acids	Mono-fluoroalkylcarboxylic acid (MFCAs) n=14	MFCA n=14	C14H27FO2	246.361	245.354	Negative	M-H	1								Fakouri Baygi-2021
	polyfluorinated alkyl carboxylic acids	Mono-fluoroalkylcarboxylic acid (MFCAs) n=15	MFCA n=15	C15H29FO2	260.388	259.38	Negative	M-H	1								Fakouri Baygi-2021
	polyfluorinated alkyl carboxylic acids	Mono-fluoroalkylcarboxylic acid (MFCAs) n=16	MFCA n=16	C16H31FO2	274.415	273.407	Negative	M-H	1								Fakouri Baygi-2021
	polyfluorinated alkyl carboxylic acids	Mono-fluoroalkylcarboxylic acid (MFCAs) n=17	MFCA n=17	C17H33FO2	288.441	287.433	Negative	M-H	1								Fakouri Baygi-2021
	polyfluorinated alkyl carboxylic acids	Mono-fluoroalkylcarboxylic acid (MFCAs) n=18	MFCA n=18	C18H35FO2	302.468	301.46	Negative	M-H	1								Fakouri Baygi-2021
	polyfluorinated alkyl carboxylic acids	Tri-fluoroalkylcarboxylic acid (TrFCA) n=4	TrFCA n=4	C4H5F3O2	142.077	141.069	Negative	M-H	1								Fakouri Baygi-2021
	polyfluorinated alkyl carboxylic acids	Tri-fluoroalkylcarboxylic acid (TrFCA) n=5	TrFCA n=5	C5H7F3O2	156.103	155.095	Negative	M-H	1								Fakouri Baygi-2021
	polyfluorinated alkyl carboxylic acids	Tri-fluoroalkylcarboxylic acid (TrFCA) n=6	TrFCA n=6	C6H9F3O2	170.13	169.122	Negative	M-H	1								Fakouri Baygi-2021
	polyfluorinated alkyl carboxylic acids	Tri-fluoroalkylcarboxylic acid (TrFCA) n=7	TrFCA n=7	C7H11F3O2	184.156	183.148	Negative	M-H	1								Fakouri Baygi-2021
	polyfluorinated alkyl carboxylic acids	Tri-fluoroalkylcarboxylic acid (TrFCA) n=8	TrFCA n=8	C8H13F3O2	198.183	197.175	Negative	M-H	1								Fakouri Baygi-2021
	polyfluorinated alkyl carboxylic acids	Tri-fluoroalkylcarboxylic acid (TrFCA) n=9	TrFCA n=9	C9H15F3O2	212.209	211.202	Negative	M-H	1								Fakouri Baygi-2021
	polyfluorinated alkyl carboxylic acids	Tri-fluoroalkylcarboxylic acid (TrFCA) n=10	TrFCA n=10	C10H17F3O2	226.236	225.228	Negative	M-H	1								Fakouri Baygi-2021
	polyfluorinated alkyl carboxylic acids	Tri-fluoroalkylcarboxylic acid (TrFCA) n=11	TrFCA n=11	C11H19F3O2	240.263	239.255	Negative	M-H	1								Fakouri Baygi-2021
	polyfluorinated alkyl carboxylic acids	Tri-fluoroalkylcarboxylic acid (TrFCA) n=12	TrFCA n=12	C12H21F3O2	254.289	253.281	Negative	M-H	1								Fakouri Baygi-2021
	polyfluorinated alkyl carboxylic acids	Tri-fluoroalkylcarboxylic acid (TrFCA) n=13	TrFCA n=13	C13H23F3O2	268.316	267.308	Negative	M-H	1								Fakouri Baygi-2021
	polyfluorinated alkyl carboxylic acids	Tri-fluoroalkylcarboxylic acid (TrFCA) n=14	TrFCA n=14	C14H25F3O2	282.342	281.335	Negative	M-H	1								Fakouri Baygi-2021
	polyfluorinated alkyl carboxylic acids	Tri-fluoroalkylcarboxylic acid (TrFCA) n=15	TrFCA n=15	C15H27F3O2	296.369	295.361	Negative	M-H	1								Fakouri Baygi-2021
	polyfluorinated alkyl carboxylic acids	Tri-fluoroalkylcarboxylic acid (TrFCA) n=16	TrFCA n=16	C16H29F3O2	310.395	309.388	Negative	M-H	1								Fakouri Baygi-2021
	polyfluorinated alkyl carboxylic acids	Tri-fluoroalkylcarboxylic acid (TrFCA) n=17	TrFCA n=17	C17H31F3O2	324.422	323.414	Negative	M-H	1								Fakouri Baygi-2021
	polyfluorinated alkyl carboxylic acids	Tri-fluoroalkylcarboxylic acid (TrFCA) n=18	TrFCA n=18	C18H33F3O2	338.449	337.441	Negative	M-H	1								Fakouri Baygi-2021
	polyfluorinated alkyl carboxylic acids	Tetra-fluoroalkylcarboxylic acid (TeFCAs) n=4	TeFCA n=4	C4H4F4O2	160.067	159.059	Negative	M-H	1								Fakouri Baygi-2021
	polyfluorinated alkyl carboxylic acids	Tetra-fluoroalkylcarboxylic acid (TeFCAs) n=5	TeFCA n=5	C5H6F4O2	174.094	173.086	Negative	M-H	1								Fakouri Baygi-2021
	polyfluorinated alkyl carboxylic acids	Tetra-fluoroalkylcarboxylic acid (TeFCAs) n=6	TeFCA n=6	C6H8F4O2	188.12	187.112	Negative	M-H	1								Fakouri Baygi-2021
	polyfluorinated alkyl carboxylic acids	Tetra-fluoroalkylcarboxylic acid (TeFCAs) n=7	TeFCA n=7	C7H10F4O2	202.147	201.139	Negative	M-H	1								Fakouri Baygi-2021
	polyfluorinated alkyl carboxylic acids	Tetra-fluoroalkylcarboxylic acid (TeFCAs) n=8	TeFCA n=8	C8H12F4O2	216.173	215.165	Negative	M-H	1								Fakouri Baygi-2021
	polyfluorinated alkyl carboxylic acids	Tetra-fluoroalkylcarboxylic acid (TeFCAs) n=9	TeFCA n=9	C9H14F4O2	230.2	229.192	Negative	M-H	1								Fakouri Baygi-2021
	polyfluorinated alkyl carboxylic acids	Tetra-fluoroalkylcarboxylic acid (TeFCAs) n=10	TeFCA n=10	C10H16F4O2	244.226	243.219	Negative	M-H	1								Fakouri Baygi-2021
	polyfluorinated alkyl carboxylic acids	Tetra-fluoroalkylcarboxylic acid (TeFCAs) n=11	TeFCA n=11	C11H18F4O2	258.253	257.245	Negative	M-H	1								Fakouri Baygi-2021
	polyfluorinated alkyl carboxylic acids	Tetra-fluoroalkylcarboxylic acid (TeFCAs) n=12	TeFCA n=12	C12H20F4O2	272.28	271.272	Negative	M-H	1								Fakouri Baygi-2021
	polyfluorinated alkyl carboxylic acids	Tetra-fluoroalkylcarboxylic acid (TeFCAs) n=13	TeFCA n=13	C13H22F4O2	286.306	285.298	Negative	M-H	1								Fakouri Baygi-2021
	polyfluorinated alkyl carboxylic acids	Tetra-fluoroalkylcarboxylic acid (TeFCAs) n=14	TeFCA n=14	C14H24F4O2	300.333	299.325	Negative	M-H	1								Fakouri Baygi-2021
	polyfluorinated alkyl carboxylic acids	Tetra-fluoroalkylcarboxylic acid (TeFCAs) n=15	TeFCA n=15	C15H26F4O2	314.359	313.352	Negative	M-H	1								Fakouri Baygi-2021
	polyfluorinated alkyl carboxylic acids	Tetra-fluoroalkylcarboxylic acid (TeFCAs) n=16	TeFCA n=16	C16H28F4O2	328.386	327.378	Negative	M-H	1								Fakouri Baygi-2021
	polyfluorinated alkyl carboxylic acids	Tetra-fluoroalkylcarboxylic acid (TeFCAs) n=17	TeFCA n=17	C17H30F4O2	342.413	341.405	Negative	M-H	1								Fakouri Baygi-2021
	polyfluorinated alkyl carboxylic acids	Tetra-fluoroalkylcarboxylic acid (TeFCAs) n=18	TeFCA n=18	C18H32F4O2	356.439	355.431	Negative	M-H	1								Fakouri Baygi-2021
	polyfluorinated alkyl carboxylic acids	Pentafluorodecanoic acid (PeFDAs) n=10	PeFDAs n=10	C10F15F5O2	532.074	531.066	Negative	M-H	1								Fakouri Baygi-2021
	polyfluorinated alkyl ether carboxylic acids	Mono-fluoroalkyl ether carboxylic acid (MFECAs) n+m=4	MFECA n+m=4	C4H7FO3	122.095	121.087	Negative	M-H	1								Fakouri Baygi-2021
	polyfluorinated alkyl ether carboxylic acids	Mono-fluoroalkyl ether carboxylic acid (MFECAs) n+m=5	MFECA n+m=5	C5H9FO3	136.122	135.114	Negative	M-H	1								Fakouri Baygi-2021
	polyfluorinated alkyl ether carboxylic acids	Mono-fluoroalkyl ether carboxylic acid (MFECAs) n+m=6	MFECA n+m=6	C6H11FO3	150.148	149.14	Negative	M-H	1								Fakouri Baygi-2021
	polyfluorinated alkyl ether carboxylic acids	Mono-fluoroalkyl ether carboxylic acid (MFECAs) n+m=7	MFECA n+m=7	C7H13FO3	164.175	163.167	Negative	M-H	1								Fakouri Baygi-2021
	polyfluorinated alkyl ether carboxylic acids	Mono-fluoroalkyl ether carboxylic acid (MFECAs) n+m=8	MFECA n+m=8	C8H15FO3	178.201	177.194	Negative	M-H	1								Fakouri Baygi-2021
	polyfluorinated alkyl ether carboxylic acids	Mono-fluoroalkyl ether carboxylic acid (MFECAs) n+m=9	MFECA n+m=9	C9H17FO3	192.228	191.22	Negative	M-H	1								Fakouri Baygi-2021
	polyfluorinated alkyl ether carboxylic acids	Mono-fluoroalkyl ether carboxylic acid (MFECAs) n+m=10	MFECA n+m=10	C10H19FO3	206.254	205.247	Negative	M-H	1								Fakouri Baygi-2021
	polyfluorinated alkyl ether carboxylic acids	Mono-fluoroalkyl ether carboxylic acid (MFECAs) n+m=11	MFECA n+m=11	C11H21FO3	220.281	219.273	Negative	M-H	1								Fakouri Baygi-2021
	polyfluorinated alkyl ether carboxylic acids	Mono-fluoroalkyl ether carboxylic acid (MFECAs) n+m=12	MFECA n+m=12	C12H23FO3	234.308	233.3	Negative	M-H	1								Fakouri Baygi-2021
	polyfluorinated alkyl ether carboxylic acids	Mono-fluoroalkyl ether carboxylic acid (MFECAs) n+m=13	MFECA n+m=13	C13H25FO3	248.334	247.326	Negative	M-H	1								Fakouri Baygi-2021
	polyfluorinated alkyl ether carboxylic acids	Mono-fluoroalkyl ether carboxylic acid (MFECAs) n+m=14	MFECA n+m=14	C14H27FO3	262.361	261.353	Negative	M-H	1								Fakouri Baygi-2021
	polyfluorinated alkyl ether carboxylic acids	Mono-fluoroalkyl ether carboxylic acid (MFECAs) n+m=15	MFECA n+m=15	C15H29FO3	276.387	275.38	Negative	M-H	1								Fakouri Baygi-2021
	polyfluorinated alkyl ether carboxylic acids	Mono-fluoroalkyl ether carboxylic acid (MFECAs) n+m=16	MFECA n+m=16	C16H31FO3	290.414	289.406	Negative	M-H	1								Fakouri Baygi-2021
	polyfluorinated alkyl ether carboxylic acids	Mono-fluoroalkyl ether carboxylic acid (MFECAs) n+m=17	MFECA n+m=17	C17H33FO3	304.441	303.433	Negative	M-H	1								Fakouri Baygi-2021
	polyfluorinated alkyl ether carboxylic acids	Mono-fluoroalkyl ether carboxylic acid (MFECAs) n+m=18	MFECA n+m=18	C18H35FO3	318.467	317.459	Negative	M-H	1								Fakouri Baygi-2021
	polyfluorinated alkyl ether carboxylic acids	Tri-fluoroalkyl ether carboxylic acid (TrFECA) n+m=4	TrFECA n+m=4	C4H5F3O3	158.076	157.068	Negative	M-H	1								Fakouri Baygi-2021
	polyfluorinated alkyl ether carboxylic acids	Tri-fluoroalkyl ether carboxylic acid (TrFECA) n+m=5	TrFECA n+m=5	C5H7F3O3	172.102	171.095	Negative	M-H	1								Fakouri Baygi-2021
	polyfluorinated alkyl ether carboxylic acids	Tri-fluoroalkyl ether carboxylic acid (TrFECA) n+m=6	TrFECA n+m=6	C6H9F3O3	186.129	185.121	Negative	M-H	1								Fakouri Baygi-2021
	polyfluorinated alkyl ether carboxylic acids	Tri-fluoroalkyl ether carboxylic acid (TrFECA) n+m=7	TrFECA n+m=7	C7H11F3O3	200.156	199.148	Negative	M-H	1								Fakouri Baygi-2021
	polyfluorinated alkyl ether carboxylic acids	Tri-fluoroalkyl ether carboxylic acid (TrFECA) n+m=8	TrFECA n+m=8	C8H13F3O3	214.182	213.174	Negative	M-H	1								Fakouri Baygi-2021
	polyfluorinated alkyl ether carboxylic acids	Tri-fluoroalkyl ether carboxylic acid (TrFECA) n+m=9	TrFECA n+m=9	C9H15F3O3	228.209	227.201	Negative	M-H	1								Fakouri Baygi-2021
	polyfluorinated alkyl ether carboxylic acids	Tri-fluoroalkyl ether carboxylic acid (TrFECA) n+m=10	TrFECA n+m=10	C10H17F3O3	242.235	241.228	Negative	M-H	1								Fakouri Baygi-2021
	polyfluorinated alkyl ether carboxylic acids	Tri-fluoroalkyl ether carboxylic acid (TrFECA) n+m=11	TrFECA n+m=11	C11H19F3O3	256.262	255.254	Negative	M-H	1								Fakouri Baygi-2021
	polyfluorinated alkyl ether carboxylic acids	Tri-fluoroalkyl ether carboxylic acid (TrFECA) n+m=12	TrFECA n+m=12	C12H21F3O3	270.289	269.281	Negative	M-H	1								Fakouri Baygi-2021
	polyfluorinated alkyl ether carboxylic acids	Tri-fluoroalkyl ether carboxylic acid (TrFECA) n+m=13	TrFECA n+m=13	C13H23F3O3	284.315	283.307	Negative	M-H	1								Fakouri Baygi-2021
	polyfluorinated alkyl ether carboxylic acids	Tri-fluoroalkyl ether carboxylic acid (TrFECA) n+m=14	TrFECA n+m=14	C14H25F3O3	298.342	297.334	Negative	M-H	1								Fakouri Baygi-2021
	polyfluorinated alkyl ether carboxylic acids	Tri-fluoroalkyl ether carboxylic acid (TrFECA) n+m=15	TrFECA n+m=15	C15H27F3O3	312.368	311.36	Negative	M-H	1								Fakouri Baygi-2021
	polyfluorinated alkyl ether carboxylic acids	Tri-fluoroalkyl ether carboxylic acid (TrFECA) n+m=16	TrFECA n+m=16	C16H29F3O3	326.395	325.387	Negative	M-H	1								Fakouri Baygi-2021
	polyfluorinated alkyl ether carboxylic acids	Tri-fluoroalkyl ether carboxylic acid (TrFECA) n+m=17	TrFECA n+m=17	C17H31F3O3	340.421	339.414	Negative	M-H	1								Fakouri Baygi-2021
	polyfluorinated alkyl ether carboxylic acids	Tri-fluoroalkyl ether carboxylic acid (TrFECA) n+m=18	TrFECA n+m=18	C18H33F3O3	354.448	353.44	Negative	M-H	1								Fakouri Baygi-2021
	polyfluorinated telomer alcohols	Trifluoro telomer alcohol n=4	TriFTOH n=4	C4H7F3O	128.093	127.085	Negative	M-H	1								Fakouri Baygi-2021
	polyfluorinated telomer alcohols	Trifluoro telomer alcohol n=5	TriFTOH n=5	C5H9F3O	142.12	141.112	Negative	M-H	1								Fakouri Baygi-2021
	polyfluorinated telomer alcohols	Trifluoro telomer alcohol n=6	TriFTOH n=6	C6H11F3O	156.146	155.138	Negative	M-H	1								Fakouri Baygi-2021
	polyfluorinated telomer alcohols	Trifluoro telomer alcohol n=7	TriFTOH n=7	C7H13F3O	170.173	169.165	Negative	M-H	1								Fakouri Baygi-2021
	polyfluorinated telomer alcohols	Trifluoro telomer alcohol n=8	TriFTOH n=8	C8H15F3O	184.199	183.192	Negative	M-H	1								Fakouri Baygi-2021
	polyfluorinated telomer alcohols	Trifluoro telomer alcohol n=9	TriFTOH n=9	C9H17F3O	198.226	197.218	Negative	M-H	1								Fakouri Baygi-2021
	polyfluorinated telomer alcohols	Trifluoro telomer alcohol n=10	TriFTOH n=10	C10H19F3O	212.252	211.245	Negative	M-H	1								Fakouri Baygi-2021
	polyfluorinated telomer alcohols	Trifluoro telomer alcohol n=11	TriFTOH n=11	C11H21F3O	226.279	225.271	Negative	M-H	1								Fakouri Baygi-2021
	polyfluorinated telomer alcohols	Trifluoro telomer alcohol n=12	TriFTOH n=12	C12H19F3O	240.306	239.298	Negative	M-H	1								Fakouri Baygi-2021
	polyfluorinated telomer alcohols	Trifluoro telomer alcohol n=13	TriFTOH n=13	C13H19F3O	254.332	253.324	Negative	M-H	1								Fakouri Baygi-2021
	polyfluorinated telomer alcohols	Trifluoro telomer alcohol n=14	TriFTOH n=14	C14H19F3O	268.359	267.351	Negative	M-H	1								Fakouri Baygi-2021
	polyfluorinated telomer alcohols	Trifluoro telomer alcohol n=15	TriFTOH n=15	C15H19F3O	282.385	281.378	Negative	M-H	1								Fakouri Baygi-2021
	polyfluorinated telomer alcohols	Trifluoro telomer alcohol n=16	TriFTOH n=16	C16H19F3O	296.412	295.404	Negative	M-H	1								Fakouri Baygi-2021
	polyfluorinated telomer alcohols	Trifluoro telomer alcohol n=17	TriFTOH n=17	C17H19F3O	310.439	309.431	Negative	M-H	1								Fakouri Baygi-2021
	polyfluorinated telomer alcohols	Trifluoro telomer alcohol n=18	TriFTOH n=18	C18H19F3O	324.465	323.457	Negative	M-H	1								Fakouri Baygi-2021
	polyfluorinated telomer alcohols	Tetrafluoro telomer alcohol n=4	TeFTOH n=4	C4H6F4O	146.083	145.076	Negative	M-H	1								Fakouri Baygi-2021
	polyfluorinated telomer alcohols	Tetrafluoro telomer alcohol n=5	TeFTOH n=5	C5H8F4O	160.11	159.102	Negative	M-H	1								Fakouri Baygi-2021
	polyfluorinated telomer alcohols	Tetrafluoro telomer alcohol n=6	TeFTOH n=6	C6H10F4O	174.137	173.129	Negative	M-H	1								Fakouri Baygi-2021
	polyfluorinated telomer alcohols	Tetrafluoro telomer alcohol n=7	TeFTOH n=7	C7H12F4O	188.163	187.155	Negative	M-H	1								Fakouri Baygi-2021
	polyfluorinated telomer alcohols	Tetrafluoro telomer alcohol n=8	TeFTOH n=8	C8H14F4O	202.19	201.182	Negative	M-H	1								Fakouri Baygi-2021
	polyfluorinated telomer alcohols	Tetrafluoro telomer alcohol n=9	TeFTOH n=9	C9H16F4O	216.216	215.209	Negative	M-H	1								Fakouri Baygi-2021
	polyfluorinated telomer alcohols	Tetrafluoro telomer alcohol n=10	TeFTOH n=10	C10H18F4O	230.243	229.235	Negative	M-H	1								Fakouri Baygi-2021
	polyfluorinated telomer alcohols	Tetrafluoro telomer alcohol n=11	TeFTOH n=11	C11H20F4O	244.27	243.262	Negative	M-H	1								Fakouri Baygi-2021
	polyfluorinated telomer alcohols	Tetrafluoro telomer alcohol n=12	TeFTOH n=12	C12H22F4O	258.296	257.288	Negative	M-H	1								Fakouri Baygi-2021
	polyfluorinated telomer alcohols	Tetrafluoro telomer alcohol n=13	TeFTOH n=13	C13H24F4O	272.323	271.315	Negative	M-H	1								Fakouri Baygi-2021
	polyfluorinated telomer alcohols	Tetrafluoro telomer alcohol n=14	TeFTOH n=14	C14H24F4O	286.349	285.341	Negative	M-H	1								Fakouri Baygi-2021
	polyfluorinated telomer alcohols	Tetrafluoro telomer alcohol n=15	TeFTOH n=15	C15H24F4O	300.376	299.368	Negative	M-H	1								Fakouri Baygi-2021
	polyfluorinated telomer alcohols	Tetrafluoro telomer alcohol n=16	TeFTOH n=16	C16H24F4O	314.402	313.395	Negative	M-H	1								Fakouri Baygi-2021
	polyfluorinated telomer alcohols	Tetrafluoro telomer alcohol n=17	TeFTOH n=17	C17H24F4O	328.429	327.421	Negative	M-H	1								Fakouri Baygi-2021
	polyfluorinated telomer alcohols	Tetrafluoro telomer alcohol n=18	TeFTOH n=18	C18H24F4O	342.456	341.448	Negative	M-H	1								Fakouri Baygi-2021
	polyfluorinated telomer alcohols	Heptafluoro telomer alcohol n=4	HpFTOH n=4	C4H3F7O	200.055	199.047	Negative	M-H	1								Fakouri Baygi-2021
	polyfluorinated telomer alcohols	Heptafluoro telomer alcohol n=5	HpFTOH n=5	C5H5F7O	214.081	213.074	Negative	M-H	1								Fakouri Baygi-2021
	polyfluorinated telomer alcohols	Heptafluoro telomer alcohol n=6	HpFTOH n=6	C6H7F7O	228.108	227.1	Negative	M-H	1								Fakouri Baygi-2021
	polyfluorinated telomer alcohols	Heptafluoro telomer alcohol n=7	HpFTOH n=7	C7H9F7O	242.135	241.127	Negative	M-H	1								Fakouri Baygi-2021
	polyfluorinated telomer alcohols	Heptafluoro telomer alcohol n=8	HpFTOH n=8	C8H11F7O	256.161	255.153	Negative	M-H	1								Fakouri Baygi-2021
	polyfluorinated telomer alcohols	Heptafluoro telomer alcohol n=9	HpFTOH n=9	C9H13F7O	270.188	269.18	Negative	M-H	1								Fakouri Baygi-2021
	polyfluorinated telomer alcohols	Heptafluoro telomer alcohol n=10	HpFTOH n=10	C10H15F7O	284.214	283.207	Negative	M-H	1								Fakouri Baygi-2021
	polyfluorinated telomer alcohols	Heptafluoro telomer alcohol n=11	HpFTOH n=11	C11H17F7O	298.241	297.233	Negative	M-H	1								Fakouri Baygi-2021
	polyfluorinated telomer alcohols	Heptafluoro telomer alcohol n=12	HpFTOH n=12	C12H19F7O	312.267	311.26	Negative	M-H	1								Fakouri Baygi-2021
	polyfluorinated telomer alcohols	Heptafluoro telomer alcohol n=13	HpFTOH n=13	C13H21F7O	326.294	325.286	Negative	M-H	1								Fakouri Baygi-2021
	polyfluorinated telomer alcohols	Heptafluoro telomer alcohol n=14	HpFTOH n=14	C14H23F7O	340.321	339.313	Negative	M-H	1								Fakouri Baygi-2021
	polyfluorinated telomer alcohols	Heptafluoro telomer alcohol n=15	HpFTOH n=15	C15H25F7O	354.347	353.339	Negative	M-H	1								Fakouri Baygi-2021
	polyfluorinated telomer alcohols	Heptafluoro telomer alcohol n=16	HpFTOH n=16	C16H27F7O	368.374	367.366	Negative	M-H	1								Fakouri Baygi-2021
	polyfluorinated telomer alcohols	Heptafluoro telomer alcohol n=17	HpFTOH n=17	C17H29F7O	382.4	381.393	Negative	M-H	1								Fakouri Baygi-2021
	polyfluorinated telomer alcohols	Heptafluoro telomer alcohol n=18	HpFTOH n=18	C18H31F7O	396.427	395.419	Negative	M-H	1								Fakouri Baygi-2021
	PFESA	Nafion byproduct 2	Nafion BP2	C7H2F14O5S	464.13	463.123	Negative	M-H	1							749836-20-2	Robuck-2021
	PFECA	PFO4DA	PFO4DA	C6HF11O6	378.051	377.043	Negative	M-H	1							39492-90-5	Robuck-2021
	PFECA	PFO5DoDA	PFO5DoDA	C7HF13O7	444.058	443.05	Negative	M-H	1							39492-90-5	Robuck-2021

## Sheet: Table S8 PFAS
Table S8: Target concentrations in ng/g, sum of targets concentrations (∑PFAS (ng/g)), targets concentrations in fluorine equivalents and sum of targets concentrations in fluorine equivalents (∑FPFAS (ng F/g))
Targets Concentrations in ng/g ww
	PFHxA	PFHpA	PFOA	PFNA	PFDA	PFUnDA	PFDoDA	PFTriDA	PFTeDA	PFHxS	PFOS	PFDS	FOSA	5:3 FTCA	7:3 FTCA	8:2 FTSA	∑PFAS (ng/g ww)			Average of group	Standard Deviation
LOQ	0.0451168	0.0451168	0.0469524	0.0469524	0.0469524	0.0469524	0.0469524	0.0469524	0.0469524	0.14926	0.0430397	0.153188	0.046814	0.0469524	0.161043	0.0480956		Standard Deviation	RSD (%)				FOSA/PFOS
GD-1			0.173936	3.53166	4.15178	14.1342	2.24605	8.28088	1.28562		21.4244		4.59616				59.8247	6.31985	0.105639	77.7508	14.0817		0.214529	0.236553
GD-2			0.32094	5.28786	5.75399	17.8427	2.6745	10.4611	1.75753		23.5738		7.04364				74.716	7.89296	0.105639				0.298791
GD-3				3.47062	5.38745	17.3608	3.11207	14.9094	2.29819		26.0711		5.57983				78.1895	8.2599	0.105639				0.214023
GD-4			0.24368	5.8077	6.2206	18.7363	2.91739	10.9859	1.84791		23.3459		6.68503				76.7904	8.11209	0.105639				0.286347
GD-5			0.210348	5.93483	8.32378	24.0849	3.46323	13.4848	1.96075	0.150249	35.6015		6.01921				99.2336	10.483	0.105639				0.169072
PW-1			0.290029	14.7003	24.9922	58.4119	9.23951	45.9904	8.89976	0.414328	93.6546	0.737503	9.46814		0.447474		267.246	16.7629	0.0627247	217.306	64.0006		0.101096	0.369817
PW-2			0.104429	9.95552	23.1918	65.7117	10.6865	46.7318	7.52756		35.5231	0.51344	8.28605				208.232	13.0613	0.0627247				0.233258
PW-3			0.343448	12.8745	25.7347	66.3648	11.7252	58.2007	8.91018	1.1921	93.1873	0.87977	17.0786		0.855712		297.347	18.651	0.0627247				0.183272
PW-4			0.492813	8.89752	13.0909	49.129	9.46201	46.6918	7.94773		16.8184	0.340489	10.7643				163.635	10.264	0.0627247				0.640033
PW-5			0.0711307	4.41899	11.0697	39.9221	7.88662	44.4122	7.67322		20.2811	0.311197	14.0229				150.069	9.41305	0.0627247				0.691425
SD-1		0.301186	0.183513	8.72344	10.788	48.9457	6.53439	22.4411	2.18905	0.661959	65.9272	0.380135	246.818		86.2317		500.126	52.833	0.105639	623.452	223.71		3.7438	1.82405
SD-2		0.118393	4.46638	31.5757	27.9241	71.2176	13.0584	39.6641	4.32565	8.54019	298.144	1.0666	158.218	4.54785	218.69	0.127922	881.684	93.1406	0.105639				0.530676
SD-3	0.0596716	0.507209	2.23245	12.4017	9.49724	29.6042	5.97311	20.0696	2.25485	1.87406	122.934	0.567445	147.236	1.57541	131.707	0.0530968	488.547	51.6098	0.105639				1.19768
	Converted in fluorine equivalents
Targets concentrations in ng F/g ww
																				Average of group	Standard Deviation
	PFHxA	PFHpA	PFOA	PFNA	PFDA	PFUnDA	PFDoDA	PFTriDA	PFTeDA	PFHxS	PFOS	PFDS	FOSA	5:3 FTCA	7:3 FTCA	8:2 FTSA	∑PFAS (ng F/g ww)	Standard Deviation	RSD (%)
GD-1	0	0	0.120029	2.46377	2.92163	10.017	1.60118	5.93276	0.924995	0	13.8679	0	2.97507	0	0	0	40.8243	4.27362	0.104683	53.1704	9.62899
GD-2	0	0	0.221472	3.68894	4.0491	12.6452	1.90661	7.49476	1.26453	0	15.2592	0	4.55931	0	0	0	51.0891	5.34817	0.104683
GD-3	0	0	0	2.42119	3.79117	12.3037	2.21855	10.6817	1.65354	0	16.8757	0	3.61179	0	0	0	53.5573	5.60655	0.104683
GD-4	0	0	0.168157	4.05159	4.37746	13.2785	2.07977	7.87074	1.32956	0	15.1117	0	4.32718	0	0	0	52.5946	5.50577	0.104683
GD-5	0	0	0.145156	4.14028	5.85748	17.069	2.4689	9.66108	1.41075	0.0930112	23.0446	0	3.8962	0	0	0	67.7865	7.0961	0.104683
PW-1	0	0	0.200141	10.2553	17.5871	41.3967	6.58673	32.9494	6.40333	0.256489	60.6221	0.491258	6.12868	0	0.288445	0	183.166	11.5237	0.0629138	150.306	42.9097
PW-2	0	0	0.0720633	6.94521	16.3202	46.5701	7.61829	33.4805	5.41604	0	22.9939	0.342008	5.36352	0	0	0	145.122	9.13017	0.0629138
PW-3	0	0	0.237004	8.98158	18.1096	47.033	8.35876	41.6973	6.41083	0.737966	60.3196	0.586024	11.0549	0	0.551598	0	204.078	12.8393	0.0629138
PW-4	0	0	0.340077	6.20712	9.21212	34.8179	6.74535	33.4519	5.71835	0	10.8864	0.226803	6.96768	0	0	0	114.574	7.20827	0.0629138
PW-5	0	0	0.0490853	3.0828	7.7898	28.2929	5.62227	31.8187	5.52085	0	13.1279	0.207291	9.07694	0	0	0	104.589	6.58006	0.0629138
SD-1	0	0.20494	0.126638	6.08569	7.59154	34.688	4.65829	16.0777	1.57501	0.409784	42.6743	0.253212	159.764	0	55.5855	0	329.695	34.5135	0.104683	410.627	147.938
SD-2	0	0.0805594	3.08212	22.028	19.6503	50.4722	9.30918	28.417	3.11228	5.28678	192.987	0.710471	102.413	2.77835	140.969	0.0782259	581.374	60.8601	0.104683
SD-3	0.0398446	0.345126	1.54055	8.6517	6.68324	20.9806	4.25815	14.3787	1.62235	1.16013	79.5745	0.377981	95.3049	0.962439	84.8992	0.0324692	320.812	33.5836	0.104683

## Sheet: Table S9 EOF
Table S9: EOF concentrations in ng F/g
Samples	EOF (ng F/g)	St. dev. (ng F/g)	RSD (of repeat measurements)	Average of group (ng F/g)	St. dev. of group (ng F/g)
GD-1	29.2725	10.3088	0.352167	33.1037	4.01881
GD-2	32.4779	11.4376	0.352167
GD-3	36.7432	12.9397	0.352167
GD-4	37.7522	13.2951	0.352167
GD-5	29.2725	10.3088	0.352167
PW-1	269.094	23.7765	0.0883578	206.176	78.275
PW-2	209.429	18.5047	0.0883578
PW-3	296.595	26.2064	0.0883578
PW-4	135.052	11.9329	0.0883578
PW-5	120.709	10.6656	0.0883578
SD-1	708.941	249.665	0.352167	1221.94	600.563
SD-2	1882.55	662.97	0.352167
SD-3	1074.35	378.349	0.352167

## Sheet: Table S10 Suspects
Table S10: Suspects concentrations in ng/g, sum of suspects concentrations (∑Suspects (ng/g)), Suspects concentrations in ng F/g and sum of suspects concentrations in fluorine equivalents (∑FSuspects (ng F/g)).
Suspects predicted concentrations in ng/g ww
																											FC(F)(C(F)(F)S(=O)(=O)O)C(F)(F)C(F)(F)C(F)(F)OC(F)(F)OC(/F)=C(\F)C(F)(F)F							Average of group	Standard Deviation
	PFPeDA	PFPeS	PFHpS	PFNS	PFUnDS	PFDoDS	10:2 FTSA	12:2 FTSA	6:3 FTCA	8:3 FTCA	9:3 FTCA	10:3 FTCA	11:3 FTCA	FBSA	FPeSA	FHxSA	FHpSA	FNSA	Cl-PFNA	Cl-PFDA	Cl-PFUnDA	Cl-PFDoDA	Cl-PFTrDA	Cl-PFTeDA	Cl-PFOS	d/C PFSA n=8 (PFECHS)	d-diO-/C-diO-/K-O-PFLSA n=9	ether-PFHxS	ether-PFHpS	ether-PFOS	∑Suspects (ng/g)	Standard Deviation	RSD (%)				∑n:3 FTCAS (ng/g)	Average
GD-1	0.247879	0	0.0527747	0	0	0	0	0	0	0	0	0	0	0.48038	3.04494	1.06606	0	0	0	0.0381682	0.121721	0.106859	0	0	0	0	0	0	0	0	5.15878	3.05065	0.591351	6.4633	2.92418		0	0
GD-2	0.484907	0	0.0697863	0	0	0	0	0	0	0	0	0	0	0.649814	6.65747	2.0128	0	0	0	0.0993687	0	0.146449	0	0	0	0	0	0	0	0	10.1206	5.98483	0.591351				0
GD-3	0.511256	0	0.062291	0	0	0	0	0	0	0	0	0	0	0.305467	3.16992	1.43155	0	0	0	0.0861661	0	0.262224	0	0	0	0	0	0	0	0.00145517	5.83032	3.44777	0.591351				0
GD-4	0.549053	0	0.0814824	0	0	0	0	0	0	0	0	0	0	0.403649	4.87434	1.86712	0.038995	0	0	0.190542	0	0.260513	0	0	0.269816	0.0044272	0	0	0	0	8.53993	5.0501	0.591351				0
GD-5	0.202446	0	0.0345637	0	0	0	0	0	0	0	0	0	0	0.202445	1.57335	0.596977	0	0	0	0.0571126	0	0	0	0	0	0	0	0	0	0	2.6669	1.57707	0.591351				0
PW-1	2.43347	0	0.1402	0.0709631	0	0	0	0	0	0.331364	5.48797	1.56168	1.96086	0.275853	1.55981	1.6338	0	0	0	0.673699	0.548221	1.19992	0	0.56447	0	0.0176688	0.0105628	0	0	0.0344722	18.505	11.1078	0.600259	16.5918	7.77276		9.34188	7.56437
PW-2	2.04	0	0.0311801	0.0336137	0	0	0	0	0	0	0.67953	0.700903	3.86291	0.303951	1.93128	1.22538	0	0	0	0.596597	0.630941	1.36892	0.102425	0.755866	0	0	0.0102151	0	0	0.00714262	14.2809	8.57222	0.600259				5.24335
PW-3	2.05211	0	0.234568	0.0503218	0	0	0	0	0	1.12675	9.25028	2.97598	4.80724	0.393466	2.6058	2.54927	0.0496532	0	0.0249243	0.428694	0.454733	1.16816	0.492334	0.45441	0	0.0268003	0.00105745	0	0	0.0206267	29.1672	17.5079	0.600259				18.1602
PW-4	2.4277	0	0.026791	0	0	0	0	0	0	0	0	0.278149	2.35724	0.245633	0.38443	2.34857	0.0244292	0	0	0.334902	0.396926	1.01408	0	0.16567	0	0	0.0662517	0	0	0	10.0708	6.04507	0.600259				2.63539
PW-5	2.24415	0	0.0513104	0	0	0	0	0	0	0	0	0	2.44099	0.295686	0.649245	3.54276	0.0697183	0	0	0.2383	0.261702	0.934482	0	0.206757	0	0	0	0	0	0	10.9351	6.56389	0.600259				2.44099
SD-1	0.492109	0.0448095	0.136207	0.0465814	0	0	0.931987	0	1.78396	132.023	464.463	20.8459	25.4946	14.7678	67.3961	14.2929	0.556544	0.103826	0	0	0	0	0	0	0	0.0240095	0	0	0	0.0263744	743.43	439.628	0.591351	1028.97	374.08		644.61	965.979
SD-2	0.309807	0.692982	1.57975	0.615994	0.271594	0.456434	12.3796	0.692607	12.865	297.765	996.35	67.2441	15.8663	5.03524	20.7191	17.4775	1.00604	0.108334	0	0.129242	0	0.203146	0	0	0.162369	0.290032	0	0.00554046	0.00551037	0.194321	1452.43	858.894	0.591351				1390.09
SD-3	0.362123	0.153809	0.407894	0.288839	0.158796	0.267108	2.02398	0.283435	9.84367	145.516	648.542	37.5379	21.7958	3.12179	12.2061	6.5496	0.504813	0.0537064	0	0	0	0	0	0	1.36052	0.0421792	0	0	0	0.0257825	891.045	526.921	0.591351				863.235
	Converted in fluorine equivalents
Suspects predicted concentrations in ng F/g ww
																																		Average of group	Standard Deviation
	PFPeDA	PFPeS	PFHpS	PFNS	PFUnDS	PFDoDS	10:2 FTSA	12:2 FTSA	6:3 FTCA	8:3 FTCA	9:3 FTCA	10:3 FTCA	11:3 FTCA	FBSA	FPeSA	FHxSA	FHpSA	FNSA	Cl-PFNA	Cl-PFDA	Cl-PFUnDA	Cl-PFDoDA	Cl-PFTrDA	Cl-PFTeDA	Cl-PFOS	d/C PFSA n=8 (PFECHS)	d-diO-/C-diO-/K-O-PFLSA n=9	ether-PFHxS	ether-PFHpS	ether-PFOS	∑Suspects (ng F/g)	Standard Deviation	RSD (%)
GD-1	0.179006	0	0.0334984	0	0	0	0	0	0	0	0	0	0	0.275655	1.82871	0.661599	0	0	0	0.0251436	0.0801845	0.0703946	0	0	0	0	0	0	0	0	3.15419	1.86825	0.592305	3.96871	1.7885
GD-2	0.350175	0	0.0442964	0	0	0	0	0	0	0	0	0	0	0.37288	3.99831	1.24915	0	0	0	0.0654601	0	0.0964748	0	0	0	0	0	0	0	0	6.17674	3.65852	0.592305
GD-3	0.369203	0	0.0395388	0	0	0	0	0	0	0	0	0	0	0.175285	1.90377	0.888422	0	0	0	0.0567627	0	0.172742	0	0	0	0	0	0	0	0.000958607	3.60668	2.13626	0.592305
GD-4	0.396499	0	0.0517205	0	0	0	0	0	0	0	0	0	0	0.231624	2.92741	1.15874	0.0248071	0	0	0.125521	0	0.171615	0	0	0.177743	0.00291646	0	0	0	0	5.26859	3.12061	0.592305
GD-5	0.146196	0	0.0219391	0	0	0	0	0	0	0	0	0	0	0.116168	0.944916	0.370485	0	0	0	0.0376234	0	0	0	0	0	0	0	0	0	0	1.63733	0.969798	0.592305
PW-1	1.75733	0	0.0889908	0.0466624	0	0	0	0	0	0.217985	3.66203	1.05434	1.33681	0.158291	0.93678	1.01394	0	0	0	0.443806	0.361145	0.790457	0	0.371849	0	0.0116395	0.00695837	0	0	0.0227089	12.2817	7.37269	0.600298	11.4954	4.68195
PW-2	1.47319	0	0.0197914	0.022103	0	0	0	0	0	0	0.453439	0.473199	2.63353	0.174415	1.15988	0.760472	0	0	0	0.393013	0.415638	0.901789	0.0674732	0.497933	0	0	0.00672928	0	0	0.00470527	9.45729	5.6772	0.600298
PW-3	1.48193	0	0.148891	0.0330896	0	0	0	0	0	0.741222	6.17255	2.00916	3.27732	0.225781	1.56498	1.58209	0.0315874	0	0.0164191	0.282406	0.29956	0.769539	0.32433	0.299347	0	0.017655	0.000696603	0	0	0.0135881	19.2921	11.581	0.600298
PW-4	1.75316	0	0.0100668	0	0	0	0	0	0	0	0	0.160484	1.55565	0.208149	1.48147	1.03945	0.0118099	0	0	0.220337	0.297387	0.759773	0	0.126067	0	0	0.00652892	0	0	0	7.63033	4.58047	0.600298
PW-5	1.62061	0	0.0192801	0	0	0	0	0	0	0	0	0	1.61092	0.250564	2.50197	1.56798	0.033704	0	0	0.156782	0.196074	0.700139	0	0.157332	0	0	0	0	0	0	8.81537	5.29185	0.600298
SD-1	0.355376	0.0268344	0.0864567	0.0306301	0	0	0.593083	0	1.12695	86.8502	309.928	14.0736	17.3808	8.47416	40.4764	8.87024	0.354051	0.0683963	0	0	0	0	0	0	0	0.0158165	0	0	0	0.0173744	488.729	289.476	0.592305	681.39	249.694
SD-2	0.223727	0.414995	1.00273	0.405052	0.182876	0.310166	7.87795	0.452529	8.12697	195.882	664.848	45.3983	10.8168	2.88935	12.4434	10.8466	0.64	0.0713659	0	0.0851393	0	0.133824	0	0	0.106962	0.191061	0	0.00364983	0.00363001	0.128011	963.485	570.677	0.592305
SD-3	0.261507	0.0921092	0.258908	0.189929	0.106924	0.181511	1.28799	0.185188	6.21838	95.7262	432.761	25.3428	14.8592	1.79136	7.3307	4.0647	0.321142	0.0353796	0	0	0	0	0	0	0.896257	0.027786	0	0	0	0.0169844	591.956	350.618	0.592305

## Sheet: Table S11 Fluorine Mass Balance
Table S11: Fluorine mass balance calculations
All concentrations are in ng F/g
Samples	EOF	Stdev EOF	∑ C_F_PFAS	Stdev ∑ C_F_PFAS	Known EOF from targets (%)	Unknown EOF (%)	∑C_F_Suspects	Stdev ∑C_F_Suspects	Combined Stdev	Known EOF from suspects (%)	Known EOF total (%)	Unknown EOF total (%)
GD-1	29.2725	10.3088	40.897	4.28285	139.712	0	3.15419	1.86825	4.6726	10.7753	150.487	0
GD-2	32.4779	11.4376	51.1427	5.35581	157.469	0	6.17674	3.65852	6.48609	19.0183	176.487	0
GD-3	36.7432	12.9397	53.6357	5.61688	145.974	0	3.60668	2.13626	6.00941	9.81592	155.79	0
GD-4	37.7522	13.2951	52.6784	5.51663	139.537	0	5.26859	3.12061	6.33809	13.9557	153.493	0
GD-5	29.2725	10.3088	67.7865	7.09879	231.571	0	1.63733	0.969798	7.16473	5.59341	237.164	0
PW-1	269.094	23.7765	183.166	11.5237	68.0676	31.9324	12.2817	7.37269	13.6803	4.5641	72.6317	27.3683
PW-2	209.429	18.5047	145.068	9.12678	69.2684	30.7316	9.45729	5.6772	10.7484	4.51575	73.7841	26.2159
PW-3	296.595	26.2064	204.078	12.8393	68.8071	31.1929	19.2921	11.581	17.2907	6.50455	75.3116	24.6884
PW-4	135.052	11.9329	114.574	7.20827	84.8364	15.1636	7.63033	4.58047	8.54048	5.6499	90.4863	9.51367
PW-5	120.709	10.6656	104.589	6.58006	86.645	13.355	8.81537	5.29185	8.44399	7.30298	93.948	6.05198
SD-1	708.941	249.665	329.695	34.5266	46.5053	53.4947	488.729	289.476	291.528	68.9378	115.443	0
SD-2	1882.55	662.97	581.374	60.8832	30.8823	69.1177	963.485	570.677	573.915	51.1798	82.0622	17.9378
SD-3	1074.35	378.349	320.812	33.5963	29.8611	70.1389	591.956	350.618	352.224	55.0991	84.9602	15.0398
